# Supplementary material for: The assembly of RAB22A/TMEM33/RTN4 initiates a secretory ER-phagy pathway
Source: Cell Discov. 2025 Apr 29;11:41. doi: 10.1038/s41421-025-00792-2 (PMC12041605; doi:10.1038/s41421-025-00792-2)
Supplement: Supplementary file 1 — Supplementary Table S1 [file 41421_2025_792_MOESM1_ESM.xlsx]

## Sheet: RAB22AWT
Checked	Protein FDR Confidence: Combined	Master	Accession	Description	Exp. q-value: Combined	Sum PEP Score	Coverage [%]	# Peptides	# Isoforms	# PSMs	# Unique Peptides	# AAs	MW [kDa]	calc. pI	Score Sequest HT: Sequest HT	# Peptides (by Search Engine): Sequest HT	Biological Process	Cellular Component	Molecular Function	Pfam IDs	Entrez Gene ID	Ensembl Gene ID	Gene Symbol	Chromosome	KEGG Pathways	WikiPathways	Reactome Pathways	# Protein Pathway Groups	Found in Sample: [S8] F8: Sample	# Protein Groups	Modifications
FALSE	High	Master Protein	P10809	60 kDa heat shock protein, mitochondrial OS=Homo sapiens OX=9606 GN=HSPD1 PE=1 SV=2	0	654.54	66	37	58	224	37	573	61	5.87	889.42	37	cell organization and biogenesis;cell proliferation;metabolic process;regulation of biological process;response to stimulus;transport	cell surface;cytoplasm;cytosol;endosome;membrane;mitochondrion;organelle lumen	catalytic activity;DNA binding;nucleotide binding;protein binding;RNA binding	Pf00118	3329	ENSG00000144381.16	HSPD1	2	Type I diabetes mellitus; Tuberculosis; RNA degradation; Legionellosis	Apoptosis-related network due to altered Notch3 in ovarian cancer; Sudden Infant Death Syndrome (SIDS) Susceptibility Pathways	TFAP2A acts as a transcriptional repressor during retinoic acid induced cell differentiation; Mitochondrial protein import; Metabolism of proteins	13	High	1
FALSE	High	Master Protein	O43707	Alpha-actinin-4 OS=Homo sapiens OX=9606 GN=ACTN4 PE=1 SV=2	0	636.889	56	46	53	165	32	911	104.8	5.44	587.37	46	cell organization and biogenesis;cellular component movement;regulation of biological process;response to stimulus;transport	cytoplasm;cytoskeleton;cytosol;extracellular;nucleus;organelle lumen	DNA binding;metal ion binding;protein binding;RNA binding	Pf00307, Pf00435, Pf08726, Pf11971, Pf13499	81	ENSG00000282844.1; ENSG00000130402.11	ACTN4	19; CHR_HG26_PATCH	Viral carcinogenesis; Amoebiasis; Arrhythmogenic right ventricular cardiomyopathy (ARVC); Tight junction; Focal adhesion; Adherens junction; Regulation of actin cytoskeleton; Leukocyte transendothelial migration; Systemic lupus erythematosus	Arrhythmogenic Right Ventricular Cardiomyopathy; Primary Focal Segmental Glomerulosclerosis FSGS; Striated Muscle Contraction	Platelet degranulation ; Nephrin family interactions	18	High	1
FALSE	High	Master Protein	P07900	Heat shock protein HSP 90-alpha OS=Homo sapiens OX=9606 GN=HSP90AA1 PE=1 SV=5	0	609.368	67	48	59	518	32	732	84.6	5.02	1892.02	48	cell organization and biogenesis;metabolic process;regulation of biological process;response to stimulus;transport	cytoplasm;cytosol;extracellular;membrane;nucleus;organelle lumen	catalytic activity;enzyme regulator activity;nucleotide binding;protein binding;RNA binding	Pf00183, Pf02518, Pf13589	3320	ENSG00000080824.18	HSP90AA1	14	NOD-like receptor signaling pathway; Progesterone-mediated oocyte maturation; Pathways in cancer; Prostate cancer; Protein processing in endoplasmic reticulum; Estrogen signaling pathway; PI3K-Akt signaling pathway; Antigen processing and presentation	Nucleotide-binding Oligomerization Domain (NOD) pathway; TNF alpha Signaling Pathway; Corticotropin-releasing hormone signaling pathway; Aryl Hydrocarbon Receptor; EBV LMP1 signaling; Aryl Hydrocarbon Receptor Pathway; Constitutive Androstane Receptor Pathway; NRF2 pathway; VEGFA-VEGFR2 Signaling Pathway; Focal Adhesion-PI3K-Akt-mTOR-signaling pathway	Sema3A PAK dependent Axon repulsion; Regulation of PLK1 Activity at G2/M Transition; Recruitment of NuMA to mitotic centrosomes; Loss of Nlp from mitotic centrosomes; Scavenging by Class F Receptors; Neutrophil degranulation; Uptake and function of diphtheria toxin; Regulation of actin dynamics for phagocytic cup formation; The role of GTSE1 in G2/M progression after G2 checkpoint; HSP90 chaperon…	86	High	1
FALSE	High	Master Protein	P13639	Elongation factor 2 OS=Homo sapiens OX=9606 GN=EEF2 PE=1 SV=4	0	602.269	45	41	60	226	40	858	95.3	6.83	760.07	41	cell differentiation;cell proliferation;metabolic process;regulation of biological process;response to stimulus;transport	cytoplasm;cytosol;extracellular;membrane;nucleus;organelle lumen;ribosome	catalytic activity;nucleotide binding;protein binding;RNA binding	Pf00009, Pf00679, Pf03144, Pf03764, Pf14492	1938	ENSG00000167658.15	EEF2	19	Oxytocin signaling pathway; AMPK signaling pathway	Translation Factors; AMP-activated Protein Kinase (AMPK) Signaling; Brain-Derived Neurotrophic Factor (BDNF) signaling pathway	Peptide chain elongation; Protein methylation; Synthesis of diphthamide-EEF2; Neutrophil degranulation; Uptake and function of diphtheria toxin	20	High	1	Met-loss [N-Term]
FALSE	High	Master Protein	P60842	Eukaryotic initiation factor 4A-I OS=Homo sapiens OX=9606 GN=EIF4A1 PE=1 SV=1	0	592.403	77	33	53	203	19	406	46.1	5.48	733.27	33	metabolic process;regulation of biological process	cytoplasm;cytosol;membrane;nucleus	catalytic activity;DNA binding;nucleotide binding;protein binding;RNA binding	Pf00270, Pf00271, Pf04851	1973	ENSG00000161960.14	EIF4A1	17	RNA transport	Translation Factors; Interferon type I signaling pathways	ISG15 antiviral mechanism; L13a-mediated translational silencing of Ceruloplasmin expression; Translation initiation complex formation; GTP hydrolysis and joining of the 60S ribosomal subunit; Deadenylation of mRNA; Ribosomal scanning and start codon recognition	20	High	1
FALSE	High	Master Protein	P12956	X-ray repair cross-complementing protein 6 OS=Homo sapiens OX=9606 GN=XRCC6 PE=1 SV=2	0	551.366	52	36	47	162	36	609	69.8	6.64	543.78	36	cell organization and biogenesis;defense response;metabolic process;regulation of biological process;response to stimulus;transport	chromosome;cytoplasm;cytosol;extracellular;membrane;nucleus;organelle lumen	catalytic activity;DNA binding;nucleotide binding;protein binding;RNA binding	Pf02037, Pf02735, Pf03730, Pf03731	2547	ENSG00000196419.12	XRCC6	22	Non-homologous end-joining	Non-homologous end joining	2-LTR circle formation; Neutrophil degranulation; IRF3-mediated induction of type I IFN; Nonhomologous End-Joining (NHEJ)	18	High	1
FALSE	High	Master Protein	P46940	Ras GTPase-activating-like protein IQGAP1 OS=Homo sapiens OX=9606 GN=IQGAP1 PE=1 SV=1	0	544.267	48	61	67	110	59	1657	189.1	6.48	361.79	61	cell growth;regulation of biological process;response to stimulus;transport	cytoplasm;cytoskeleton;cytosol;membrane;nucleus	enzyme regulator activity;metal ion binding;protein binding	Pf00307, Pf00397, Pf00616, Pf03836, Pf11016	8826	ENSG00000140575.12	IQGAP1	15	Proteoglycans in cancer; Adherens junction; Regulation of actin cytoskeleton	VEGFA-VEGFR2 Signaling Pathway; EGF/EGFR Signaling Pathway; Regulation of Actin Cytoskeleton; G13 Signaling Pathway	Signaling by BRAF and RAF fusions; MAP2K and MAPK activation; RHO GTPases activate IQGAPs; Glucagon-like Peptide-1 (GLP1) regulates insulin secretion; Signaling by RAS mutants; Signaling by high-kinase activity BRAF mutants; Signaling by moderate kinase activity BRAF mutants; Nephrin family interactions; Paradoxical activation of RAF signaling by kinase inactive BRAF; Neutrophil degranulation; In…	35	High	1	Met-loss+Acetyl [N-Term]
FALSE	High	Master Protein	P68371	Tubulin beta-4B chain OS=Homo sapiens OX=9606 GN=TUBB4B PE=1 SV=1	0	536.187	78	31	44	396	1	445	49.8	4.89	1364.73	31	cell organization and biogenesis;cellular component movement;defense response;regulation of biological process;response to stimulus;transport	cytoplasm;cytoskeleton;cytosol;extracellular;nucleus;organelle lumen	catalytic activity;nucleotide binding;protein binding;RNA binding;structural molecule activity	Pf00091, Pf03953, Pf10644	10383	ENSG00000188229.5	TUBB4B	9	Pathogenic Escherichia coli infection; Gap junction; Phagosome	Pathogenic Escherichia coli infection; Parkin-Ubiquitin Proteasomal System pathway	COPI-independent Golgi-to-ER retrograde traffic; COPI-dependent Golgi-to-ER retrograde traffic; Carboxyterminal post-translational modifications of tubulin; Regulation of PLK1 Activity at G2/M Transition; Recruitment of NuMA to mitotic centrosomes; Hedgehog 'off' state; Loss of Nlp from mitotic centrosomes; Translocation of GLUT4 to the plasma membrane; Prefoldin mediated transfer of substrate to…	74	High	1
FALSE	High	Master Protein	P08238	Heat shock protein HSP 90-beta OS=Homo sapiens OX=9606 GN=HSP90AB1 PE=1 SV=4	0	524.455	60	42	52	424	15	724	83.2	5.03	1607.96	42	cell organization and biogenesis;metabolic process;regulation of biological process;response to stimulus;transport	cell surface;cytoplasm;cytosol;extracellular;membrane;mitochondrion;nucleus;organelle lumen	enzyme regulator activity;nucleotide binding;protein binding;RNA binding	Pf00183, Pf02518, Pf13589	3326	ENSG00000096384.19	HSP90AB1	6	NOD-like receptor signaling pathway; Progesterone-mediated oocyte maturation; Pathways in cancer; Prostate cancer; Protein processing in endoplasmic reticulum; Estrogen signaling pathway; PI3K-Akt signaling pathway; Antigen processing and presentation	NRF2 pathway; Focal Adhesion-PI3K-Akt-mTOR-signaling pathway	Sema3A PAK dependent Axon repulsion; HSF1 activation; Attenuation phase; Neutrophil degranulation; Aryl hydrocarbon receptor signalling; Uptake and function of diphtheria toxin; Regulation of actin dynamics for phagocytic cup formation; The NLRP3 inflammasome; HSP90 chaperone cycle for steroid hormone receptors (SHR); The role of GTSE1 in G2/M progression after G2 checkpoint	42	High	1
FALSE	High	Master Protein	P78371	T-complex protein 1 subunit beta OS=Homo sapiens OX=9606 GN=CCT2 PE=1 SV=4	0	514.391	64	29	38	222	29	535	57.5	6.46	830.76	29	cell organization and biogenesis;metabolic process;regulation of biological process;transport	cytoplasm;cytosol;extracellular;organelle lumen	nucleotide binding;protein binding	Pf00118	10576	ENSG00000166226.12	CCT2	12			BBSome-mediated cargo-targeting to cilium; Prefoldin mediated transfer of substrate to CCT/TriC; Cooperation of PDCL (PhLP1) and TRiC/CCT in G-protein beta folding; Association of TriC/CCT with target proteins during biosynthesis; Neutrophil degranulation; Folding of actin by CCT/TriC; Formation of tubulin folding intermediates by CCT/TriC	16	High	1	Met-loss+Acetyl [N-Term]
FALSE	High	Master Protein	P07437	Tubulin beta chain OS=Homo sapiens OX=9606 GN=TUBB PE=1 SV=2	0	510.119	78	31	43	419	5	444	49.6	4.89	1433.06	31	cell division;cell organization and biogenesis;cellular component movement;defense response;regulation of biological process;response to stimulus;transport	cytoplasm;cytoskeleton;extracellular;membrane;nucleus;organelle lumen	catalytic activity;nucleotide binding;protein binding;structural molecule activity	Pf00091, Pf03953, Pf10644	203068	ENSG00000232575.10; ENSG00000196230.12; ENSG00000227739.10; ENSG00000224156.10; ENSG00000235067.10; ENSG00000229684.10; ENSG00000183311.16; ENSG00000232421.10	TUBB	6; CHR_HSCHR6_MHC_MANN_CTG1; CHR_HSCHR6_MHC_COX_CTG1; CHR_HSCHR6_MHC_APD_CTG1; CHR_HSCHR6_MHC_DBB_CTG1; CHR_HSCHR6_MHC_MCF_CTG1; CHR_HSCHR6_MHC_QBL_CTG1; CHR_HSCHR6_MHC_SSTO_CTG1	Pathogenic Escherichia coli infection; Gap junction; Phagosome	Pathogenic Escherichia coli infection; Parkin-Ubiquitin Proteasomal System pathway	Neutrophil degranulation; Regulation of PLK1 Activity at G2/M Transition; AURKA Activation by TPX2; Anchoring of the basal body to the plasma membrane; Recruitment of NuMA to mitotic centrosomes; Loss of Nlp from mitotic centrosomes; Recruitment of mitotic centrosome proteins and complexes	24	High	1
FALSE	High	Master Protein	P14618	Pyruvate kinase PKM OS=Homo sapiens OX=9606 GN=PKM PE=1 SV=4	0	500.754	52	32	39	244	32	531	57.9	7.84	914.49	32	cell death;cell organization and biogenesis;metabolic process;response to stimulus;transport	cytoplasm;cytosol;extracellular;mitochondrion;nucleus;organelle lumen	catalytic activity;metal ion binding;nucleotide binding;protein binding;RNA binding	Pf00224, Pf02887	5315	ENSG00000067225.17	PKM	15	Viral carcinogenesis; Central carbon metabolism in cancer; Carbon metabolism; Purine metabolism; Pyruvate metabolism; Type II diabetes mellitus; Glucagon signaling pathway; Glycolysis / Gluconeogenesis; Biosynthesis of amino acids; Metabolic pathways	Photodynamic therapy-induced HIF-1 survival signaling; Amino Acid metabolism; Glycolysis and Gluconeogenesis	Glycolysis; Neutrophil degranulation	20	High	1
FALSE	High	Master Protein	P49368	T-complex protein 1 subunit gamma OS=Homo sapiens OX=9606 GN=CCT3 PE=1 SV=4	0	500.142	42	26	40	134	26	545	60.5	6.49	481.88	26	cell organization and biogenesis;metabolic process;regulation of biological process;transport	cytoplasm;cytoskeleton;cytosol;membrane	nucleotide binding;protein binding;RNA binding	Pf00118	7203	ENSG00000163468.14	CCT3	1			BBSome-mediated cargo-targeting to cilium; Prefoldin mediated transfer of substrate to CCT/TriC; Cooperation of PDCL (PhLP1) and TRiC/CCT in G-protein beta folding; Association of TriC/CCT with target proteins during biosynthesis; Formation of tubulin folding intermediates by CCT/TriC; Folding of actin by CCT/TriC	13	High	1	Acetyl [N-Term]
FALSE	High	Master Protein	P18206	Vinculin OS=Homo sapiens OX=9606 GN=VCL PE=1 SV=4	0	497.415	51	44	55	106	44	1134	123.7	5.66	353.36	44	cell growth;cell organization and biogenesis;cellular component movement;regulation of biological process;transport	cytoplasm;cytoskeleton;cytosol;extracellular;membrane;organelle lumen	protein binding;structural molecule activity	Pf01044	7414	ENSG00000035403.17	VCL	10	Amoebiasis; Focal adhesion; Adherens junction; Regulation of actin cytoskeleton; Leukocyte transendothelial migration; Bacterial invasion of epithelial cells; Shigellosis	Integrin-mediated Cell Adhesion; Primary Focal Segmental Glomerulosclerosis FSGS; Focal Adhesion; VEGFA-VEGFR2 Signaling Pathway; Regulation of Actin Cytoskeleton	Signaling by BRAF and RAF fusions; MAP2K and MAPK activation; Smooth Muscle Contraction; Signaling by RAS mutants; Signaling by high-kinase activity BRAF mutants; Signaling by moderate kinase activity BRAF mutants; Platelet degranulation ; Paradoxical activation of RAF signaling by kinase inactive BRAF; Neutrophil degranulation; Interleukin-20 family signaling	37	High	1
FALSE	High	Master Protein	P06576	ATP synthase subunit beta, mitochondrial OS=Homo sapiens OX=9606 GN=ATP5F1B PE=1 SV=3	0	488.869	68	23	36	89	23	529	56.5	5.4	339.52	23	cell differentiation;cell organization and biogenesis;cellular homeostasis;metabolic process;regulation of biological process;transport	cell surface;membrane;mitochondrion;nucleus;organelle lumen	catalytic activity;nucleotide binding;protein binding;transporter activity	Pf00006, Pf00306, Pf02874	506	ENSG00000110955.8	ATP5B	12	Huntington's disease; Parkinson's disease; Alzheimer's disease; Oxidative phosphorylation; Metabolic pathways	Electron Transport Chain; Oxidative phosphorylation	Transcriptional activation of mitochondrial biogenesis; Cristae formation; Mitochondrial protein import; Formation of ATP by chemiosmotic coupling; Metabolism of proteins	17	High	1
FALSE	High	Master Protein	P22314	Ubiquitin-like modifier-activating enzyme 1 OS=Homo sapiens OX=9606 GN=UBA1 PE=1 SV=3	0	483.021	41	35	40	114	35	1058	117.8	5.76	416.49	35	metabolic process;response to stimulus	cytoplasm;cytosol;membrane;mitochondrion;nucleus	catalytic activity;nucleotide binding;protein binding;RNA binding	Pf00899, Pf02134, Pf09358, Pf10585	7317	ENSG00000130985.16	UBA1	X	Ubiquitin mediated proteolysis; Parkinson's disease	Proteasome Degradation; Parkin-Ubiquitin Proteasomal System pathway; Parkinsons Disease Pathway	Synthesis of active ubiquitin: roles of E1 and E2 enzymes; Antigen processing: Ubiquitination & Proteasome degradation	13	High	1
FALSE	High	Master Protein	Q13885	Tubulin beta-2A chain OS=Homo sapiens OX=9606 GN=TUBB2A PE=1 SV=1	0	476.635	69	28	41	299	5	445	49.9	4.89	1047.73	28	cell organization and biogenesis	cytoplasm;cytoskeleton;nucleus	catalytic activity;nucleotide binding;protein binding;structural molecule activity	Pf00091, Pf03953, Pf10644	7280	ENSG00000137267.5	TUBB2A	6	Pathogenic Escherichia coli infection; Gap junction; Phagosome	Pathogenic Escherichia coli infection; Parkin-Ubiquitin Proteasomal System pathway	COPI-independent Golgi-to-ER retrograde traffic; COPI-dependent Golgi-to-ER retrograde traffic; Carboxyterminal post-translational modifications of tubulin; Recruitment of NuMA to mitotic centrosomes; Hedgehog 'off' state; Translocation of GLUT4 to the plasma membrane; Prefoldin mediated transfer of substrate to CCT/TriC; Microtubule-dependent trafficking of connexons from Golgi to the plasma mem…	65	High	1
FALSE	High	Master Protein	P55060	Exportin-2 OS=Homo sapiens OX=9606 GN=CSE1L PE=1 SV=3	0	469.499	48	37	45	106	37	971	110.3	5.77	346.78	37	cell death;cell proliferation;transport	cytoplasm;cytosol;membrane;nucleus	protein binding;transporter activity	Pf03378, Pf03810, Pf08506	1434	ENSG00000124207.16	CSE1L	20				0	High	1	Acetyl [N-Term]
FALSE	High	Master Protein	P49915	GMP synthase [glutamine-hydrolyzing] OS=Homo sapiens OX=9606 GN=GMPS PE=1 SV=1	0	469.21	55	28	34	99	28	693	76.7	6.87	359.79	28	metabolic process	cytoplasm;cytosol	catalytic activity;nucleotide binding	Pf00117, Pf00733, Pf00958, Pf01171, Pf02540, Pf03054, Pf06508, Pf07722	8833	ENSG00000163655.15	GMPS	3	Purine metabolism; Metabolic pathways; Drug metabolism - other enzymes		Purine ribonucleoside monophosphate biosynthesis	7	High	1
FALSE	High	Master Protein	P11142	Heat shock cognate 71 kDa protein OS=Homo sapiens OX=9606 GN=HSPA8 PE=1 SV=1	0	467.659	57	32	44	160	21	646	70.9	5.52	564.42	32	cell communication;cell organization and biogenesis;metabolic process;regulation of biological process;response to stimulus;transport	cytoplasm;cytosol;endosome;extracellular;membrane;nucleus;organelle lumen;spliceosomal complex	catalytic activity;nucleotide binding;protein binding;RNA binding	Pf00012, Pf02463, Pf06723	3312	ENSG00000109971.13	HSPA8	11	Endocytosis; Longevity regulating pathway - multiple species; Epstein-Barr virus infection; Spliceosome; MAPK signaling pathway; Protein processing in endoplasmic reticulum; Toxoplasmosis; Measles; Influenza A; Estrogen signaling pathway; Legionellosis; Antigen processing and presentation	Parkin-Ubiquitin Proteasomal System pathway; MAPK Signaling Pathway; Exercise-induced Circadian Regulation	Protein methylation; Clathrin-mediated endocytosis; Regulation of HSF1-mediated heat shock response; Golgi Associated Vesicle Biogenesis; GABA synthesis, release, reuptake and degradation; Lysosome Vesicle Biogenesis; CHL1 interactions; AUF1 (hnRNP D0) binds and destabilizes mRNA; Attenuation phase; Neutrophil degranulation; mRNA Splicing - Major Pathway; Interleukin-4 and 13 signaling; HSP90 cha…	52	High	1
FALSE	High	Master Protein	P48643	T-complex protein 1 subunit epsilon OS=Homo sapiens OX=9606 GN=CCT5 PE=1 SV=1	0	467.126	64	33	48	152	33	541	59.6	5.66	549.11	33	metabolic process;regulation of biological process;response to stimulus;transport	cytoplasm;cytoskeleton;cytosol	nucleotide binding;protein binding;RNA binding	Pf00118	22948	ENSG00000150753.11	CCT5	5			BBSome-mediated cargo-targeting to cilium; Prefoldin mediated transfer of substrate to CCT/TriC; Cooperation of PDCL (PhLP1) and TRiC/CCT in G-protein beta folding; Association of TriC/CCT with target proteins during biosynthesis; Formation of tubulin folding intermediates by CCT/TriC; Folding of actin by CCT/TriC	13	High	1	Met-loss+Acetyl [N-Term]
FALSE	High	Master Protein	P21333	Filamin-A OS=Homo sapiens OX=9606 GN=FLNA PE=1 SV=4	0	465.98	29	54	59	92	48	2647	280.6	6.06	272.95	54	cell organization and biogenesis;cellular component movement;metabolic process;regulation of biological process;response to stimulus;transport	cytoplasm;cytoskeleton;cytosol;extracellular;membrane;nucleus	protein binding;RNA binding;signal transducer activity	Pf00307, Pf00630	2316	ENSG00000196924.14	FLNA	X	MAPK signaling pathway; Focal adhesion; Proteoglycans in cancer; Salmonella infection	Androgen receptor signaling pathway; Prolactin Signaling Pathway; Focal Adhesion; Hypothesized Pathways in Pathogenesis of Cardiovascular Disease; MAPK Signaling Pathway; IL-4 Signaling Pathway	Platelet degranulation ; RHO GTPases activate PAKs; Cell-extracellular matrix interactions; GP1b-IX-V activation signalling	22	High	1
FALSE	High	Master Protein	P60709	Actin, cytoplasmic 1 OS=Homo sapiens OX=9606 GN=ACTB PE=1 SV=1	0	457.961	73	25	34	357	11	375	41.7	5.48	1415.55	25	cell organization and biogenesis;cellular component movement;metabolic process;regulation of biological process;response to stimulus	cytoplasm;cytoskeleton;cytosol;membrane;nucleus	DNA binding;nucleotide binding;protein binding;structural molecule activity	Pf00022	60	ENSG00000075624.13	ACTB	7	Arrhythmogenic right ventricular cardiomyopathy (ARVC); Tight junction; Pathogenic Escherichia coli infection; Dilated cardiomyopathy; Hippo signaling pathway; Rap1 signaling pathway; Oxytocin signaling pathway; Thyroid hormone signaling pathway; Phagosome; Apoptosis; Focal adhesion; Proteoglycans in cancer; Salmonella infection; Adherens junction; Regulation of actin cytoskeleton; Leukocyte tran…	Arrhythmogenic Right Ventricular Cardiomyopathy; Pathogenic Escherichia coli infection; Common Pathways Underlying Drug Addiction; Myometrial Relaxation and Contraction Pathways; Focal Adhesion; Fas Ligand (FasL) pathway and Stress induction of Heat Shock Proteins (HSP) regulation; Regulation of Actin Cytoskeleton	Formation of annular gap junctions; Cell-extracellular matrix interactions; UCH proteinases; MAP2K and MAPK activation; Interaction between L1 and Ankyrins; Factors involved in megakaryocyte development and platelet production; Translocation of GLUT4 to the plasma membrane; EPH-ephrin mediated repulsion of cells; Prefoldin mediated transfer of substrate to CCT/TriC; EPHB-mediated forward signalin…	102	High	1	Met-loss+Acetyl [N-Term]
FALSE	High	Master Protein	P05787	Keratin, type II cytoskeletal 8 OS=Homo sapiens OX=9606 GN=KRT8 PE=1 SV=7	0	455.406	70	32	52	124	30	483	53.7	5.59	402.24	32	cell death;cell differentiation;cell organization and biogenesis;regulation of biological process;response to stimulus	cytoplasm;cytoskeleton;cytosol;membrane;nucleus	catalytic activity;motor activity;protein binding;structural molecule activity	Pf00038, Pf01576, Pf13166, Pf15003	3856	ENSG00000170421.12	KRT8	12		Primary Focal Segmental Glomerulosclerosis FSGS	Formation of the cornified envelope	4	High	1
FALSE	High	Master Protein	P13010	X-ray repair cross-complementing protein 5 OS=Homo sapiens OX=9606 GN=XRCC5 PE=1 SV=3	0	451.611	54	32	41	117	31	732	82.7	5.81	405.21	32	cell differentiation;cell organization and biogenesis;cell proliferation;defense response;metabolic process;regulation of biological process;response to stimulus;transport	chromosome;cytoplasm;cytosol;extracellular;membrane;nucleus;organelle lumen	catalytic activity;DNA binding;enzyme regulator activity;nucleotide binding;protein binding;RNA binding	Pf02735, Pf03730, Pf03731, Pf08785	7520	ENSG00000079246.15	XRCC5	2	Non-homologous end-joining	Non-homologous end joining	2-LTR circle formation; Neutrophil degranulation; IRF3-mediated induction of type I IFN; Nonhomologous End-Joining (NHEJ)	18	High	1
FALSE	High	Master Protein	P13797	Plastin-3 OS=Homo sapiens OX=9606 GN=PLS3 PE=1 SV=4	0	448.719	45	33	42	106	30	630	70.8	5.6	379.71	33	cell organization and biogenesis	cytoplasm;cytosol;membrane	metal ion binding;protein binding	Pf00036, Pf00307, Pf13499	5358	ENSG00000102024.17	PLS3	X				0	High	1	Acetyl [N-Term]
FALSE	High	Master Protein	Q13509	Tubulin beta-3 chain OS=Homo sapiens OX=9606 GN=TUBB3 PE=1 SV=2	0	442.742	69	28	40	288	10	450	50.4	4.93	962.01	28	cell organization and biogenesis;cellular component movement	cytoplasm;cytoskeleton;nucleus	catalytic activity;nucleotide binding;protein binding;structural molecule activity	Pf00091, Pf03953, Pf10644	10381	ENSG00000258947.6	TUBB3	16	Pathogenic Escherichia coli infection; Gap junction; Phagosome	Pathogenic Escherichia coli infection; Parkin-Ubiquitin Proteasomal System pathway; Exercise-induced Circadian Regulation	COPI-independent Golgi-to-ER retrograde traffic; COPI-dependent Golgi-to-ER retrograde traffic; Carboxyterminal post-translational modifications of tubulin; Recruitment of NuMA to mitotic centrosomes; Hedgehog 'off' state; Translocation of GLUT4 to the plasma membrane; Prefoldin mediated transfer of substrate to CCT/TriC; Microtubule-dependent trafficking of connexons from Golgi to the plasma mem…	66	High	1
FALSE	High	Master Protein	P14625	Endoplasmin OS=Homo sapiens OX=9606 GN=HSP90B1 PE=1 SV=1	0	429.739	55	40	52	122	38	803	92.4	4.84	370.08	40	cell organization and biogenesis;metabolic process;regulation of biological process;response to stimulus;transport	cytosol;endoplasmic reticulum;extracellular;membrane;nucleus;organelle lumen	metal ion binding;nucleotide binding;protein binding;RNA binding	Pf00183, Pf02518, Pf13589	7184	ENSG00000166598.14	HSP90B1	12	Pathways in cancer; Prostate cancer; Protein processing in endoplasmic reticulum; Thyroid hormone synthesis; Estrogen signaling pathway; PI3K-Akt signaling pathway	Photodynamic therapy-induced unfolded protein response; Focal Adhesion-PI3K-Akt-mTOR-signaling pathway; Sudden Infant Death Syndrome (SIDS) Susceptibility Pathways	Post-translational protein phosphorylation; Regulation of Insulin-like Growth Factor (IGF) transport and uptake by Insulin-like Growth Factor Binding Proteins (IGFBPs); ATF6 (ATF6-alpha) activates chaperone genes; Interleukin-4 and 13 signaling; Trafficking and processing of endosomal TLR; Scavenging by Class A Receptors	26	High	1
FALSE	High	Master Protein	P04350	Tubulin beta-4A chain OS=Homo sapiens OX=9606 GN=TUBB4A PE=1 SV=2	0	429	73	27	36	313	2	444	49.6	4.88	1020.37	27	cell organization and biogenesis;regulation of biological process	cytoplasm;cytoskeleton;cytosol;nucleus	catalytic activity;metal ion binding;nucleotide binding;protein binding;structural molecule activity	Pf00091, Pf03953, Pf10644	10382	ENSG00000104833.11	TUBB4A	19	Pathogenic Escherichia coli infection; Gap junction; Phagosome	Pathogenic Escherichia coli infection; Parkin-Ubiquitin Proteasomal System pathway	COPI-independent Golgi-to-ER retrograde traffic; COPI-dependent Golgi-to-ER retrograde traffic; Carboxyterminal post-translational modifications of tubulin; Regulation of PLK1 Activity at G2/M Transition; Recruitment of NuMA to mitotic centrosomes; Hedgehog 'off' state; Loss of Nlp from mitotic centrosomes; Translocation of GLUT4 to the plasma membrane; Prefoldin mediated transfer of substrate to…	72	High	1
FALSE	High	Master Protein	Q9BUF5	Tubulin beta-6 chain OS=Homo sapiens OX=9606 GN=TUBB6 PE=1 SV=1	0	425.566	77	26	38	182	11	446	49.8	4.88	584.14	26	cell organization and biogenesis	cytoplasm;cytoskeleton;nucleus	catalytic activity;nucleotide binding;structural molecule activity	Pf00091, Pf03953, Pf10644	84617	ENSG00000176014.12	TUBB6	18	Pathogenic Escherichia coli infection; Gap junction; Phagosome	Pathogenic Escherichia coli infection; Parkin-Ubiquitin Proteasomal System pathway	COPI-independent Golgi-to-ER retrograde traffic; COPI-dependent Golgi-to-ER retrograde traffic; Carboxyterminal post-translational modifications of tubulin; Recruitment of NuMA to mitotic centrosomes; Hedgehog 'off' state; Translocation of GLUT4 to the plasma membrane; Prefoldin mediated transfer of substrate to CCT/TriC; Microtubule-dependent trafficking of connexons from Golgi to the plasma mem…	65	High	1
FALSE	High	Master Protein	P55072	Transitional endoplasmic reticulum ATPase OS=Homo sapiens OX=9606 GN=VCP PE=1 SV=4	0	424.868	52	40	50	92	40	806	89.3	5.26	292.71	40	cell communication;cell organization and biogenesis;metabolic process;regulation of biological process;response to stimulus;transport	cytoplasm;cytosol;endoplasmic reticulum;extracellular;membrane;nucleus;organelle lumen;proteasome	catalytic activity;enzyme regulator activity;nucleotide binding;protein binding;RNA binding	Pf00004, Pf00910, Pf01057, Pf01078, Pf02359, Pf02933, Pf05496, Pf05673, Pf06068, Pf07724, Pf07726, Pf07728, Pf09336, Pf13191, Pf13207, Pf13401	7415	ENSG00000165280.15	VCP	9	Protein processing in endoplasmic reticulum; Legionellosis		Protein methylation; Translesion Synthesis by POLH; N-glycan trimming in the ER and Calnexin/Calreticulin cycle; Josephin domain DUBs; Ovarian tumor domain proteases; ABC-family proteins mediated transport; HSF1 activation; Hh mutants that don't undergo autocatalytic processing are degraded by ERAD; E3 ubiquitin ligases ubiquitinate target proteins; Neutrophil degranulation; Defective CFTR causes…	35	High	1	Met-loss+Acetyl [N-Term]
FALSE	High	Master Protein	O14980	Exportin-1 OS=Homo sapiens OX=9606 GN=XPO1 PE=1 SV=1	0	418.931	45	41	48	107	41	1071	123.3	6.06	337.88	41	cell organization and biogenesis;regulation of biological process;response to stimulus;transport	chromosome;cytoplasm;cytosol;membrane;nucleus	protein binding;RNA binding;transporter activity	Pf03810, Pf08389, Pf08767	7514	ENSG00000082898.16	XPO1	2	Epstein-Barr virus infection; Ribosome biogenesis in eukaryotes; HTLV-I infection; RNA transport; Influenza A	eIF5A regulation in response to inhibition of the nuclear export system	Rev-mediated nuclear export of HIV RNA; Downregulation of TGF-beta receptor signaling; NEP/NS2 Interacts with the Cellular Export Machinery; Cyclin A/B1/B2 associated events during G2/M transition; Amplification of signal from unattached kinetochores via a MAD2 inhibitory signal; Deactivation of the beta-catenin transactivating complex; Separation of Sister Chromatids; Resolution of Sister Chroma…	49	High	1	Met-loss [N-Term]
FALSE	High	Master Protein	P61978	Heterogeneous nuclear ribonucleoprotein K OS=Homo sapiens OX=9606 GN=HNRNPK PE=1 SV=1	0	413.623	58	27	35	168	27	463	50.9	5.54	569.75	27	metabolic process;regulation of biological process;response to stimulus	cytoplasm;membrane;nucleus;spliceosomal complex	DNA binding;protein binding;RNA binding	Pf00013, Pf08067, Pf13014, Pf13083	3190	ENSG00000165119.20	HNRNPK	9	Viral carcinogenesis; MicroRNAs in cancer; Spliceosome; Herpes simplex infection	mRNA Processing	mRNA Splicing - Major Pathway; SUMOylation of RNA binding proteins	14	High	1	Acetyl [N-Term]
FALSE	High	Master Protein	P33993	DNA replication licensing factor MCM7 OS=Homo sapiens OX=9606 GN=MCM7 PE=1 SV=4	0	402.889	45	28	33	93	28	719	81.3	6.46	327.77	28	cell proliferation;metabolic process;regulation of biological process;response to stimulus	chromosome;cytosol;membrane;nucleus	catalytic activity;DNA binding;nucleotide binding;protein binding	Pf00493, Pf07728, Pf14551	4176	ENSG00000166508.17	MCM7	7	DNA replication; Cell cycle	miRNA Regulation of DNA Damage Response; Cell Cycle; Retinoblastoma (RB) in Cancer; G1 to S cell cycle control; DNA Replication	M/G1 Transition; Assembly of the pre-replicative complex; Unwinding of DNA; Regulation of DNA replication; Activation of ATR in response to replication stress; Activation of the pre-replicative complex; Orc1 removal from chromatin; Removal of licensing factors from origins	27	High	1
FALSE	High	Master Protein	P68104	Elongation factor 1-alpha 1 OS=Homo sapiens OX=9606 GN=EEF1A1 PE=1 SV=1	0	398.262	66	25	33	182	13	462	50.1	9.01	639.25	25	metabolic process;regulation of biological process;response to stimulus;transport	cytoplasm;cytoskeleton;cytosol;extracellular;membrane;nucleus;organelle lumen	catalytic activity;nucleotide binding;protein binding;RNA binding	Pf00009, Pf03143, Pf03144	1915	ENSG00000156508.17	EEF1A1	6	RNA transport; Legionellosis	Translation Factors	Peptide chain elongation; Protein methylation; Neutrophil degranulation; HSF1 activation	16	High	1
FALSE	High	Master Protein	P33991	DNA replication licensing factor MCM4 OS=Homo sapiens OX=9606 GN=MCM4 PE=1 SV=5	0	396.432	41	33	39	84	33	863	96.5	6.74	276.37	33	metabolic process	membrane;nucleus	catalytic activity;DNA binding;nucleotide binding;protein binding	Pf00493, Pf07728, Pf14551	4173	ENSG00000104738.16	MCM4	8	DNA replication; Cell cycle	Cell Cycle; Gastric Cancer Network 1; Retinoblastoma (RB) in Cancer; G1 to S cell cycle control; DNA Replication	M/G1 Transition; Assembly of the pre-replicative complex; Unwinding of DNA; Regulation of DNA replication; Activation of ATR in response to replication stress; Activation of the pre-replicative complex; Orc1 removal from chromatin; Removal of licensing factors from origins	27	High	1
FALSE	High	Master Protein	Q14974	Importin subunit beta-1 OS=Homo sapiens OX=9606 GN=KPNB1 PE=1 SV=2	0	396.066	37	30	40	79	30	876	97.1	4.78	278.91	30	cell organization and biogenesis;cellular component movement;metabolic process;regulation of biological process;response to stimulus;transport	cytoplasm;cytosol;extracellular;membrane;nucleus;organelle lumen	metal ion binding;protein binding;RNA binding;transporter activity	Pf02985, Pf03810, Pf13513, Pf13646	3837	ENSG00000108424.9	KPNB1	17	RNA transport	Sterol Regulatory Element-Binding Proteins (SREBP) signalling	ISG15 antiviral mechanism; NS1 Mediated Effects on Host Pathways; Nuclear import of Rev protein; Neutrophil degranulation; Regulation of cholesterol biosynthesis by SREBP (SREBF); Transport of Ribonucleoproteins into the Host Nucleus; Activation of DNA fragmentation factor	29	High	1	Acetyl [N-Term]
FALSE	High	Master Protein	Q71U36	Tubulin alpha-1A chain OS=Homo sapiens OX=9606 GN=TUBA1A PE=1 SV=1	0	388.382	66	27	35	348	2	451	50.1	5.06	1143.05	27	cell division;cell organization and biogenesis;regulation of biological process;transport	cytoplasm;cytoskeleton;cytosol;endosome;membrane;nucleus	catalytic activity;nucleotide binding;protein binding;structural molecule activity	Pf00091, Pf03953	7846	ENSG00000167552.13	TUBA1A	12	Pathogenic Escherichia coli infection; Gap junction; Phagosome; Apoptosis	Pathogenic Escherichia coli infection; Parkin-Ubiquitin Proteasomal System pathway	COPI-independent Golgi-to-ER retrograde traffic; COPI-dependent Golgi-to-ER retrograde traffic; Carboxyterminal post-translational modifications of tubulin; Regulation of PLK1 Activity at G2/M Transition; Recruitment of NuMA to mitotic centrosomes; Hedgehog 'off' state; Loss of Nlp from mitotic centrosomes; Translocation of GLUT4 to the plasma membrane; Prefoldin mediated transfer of substrate to…	73	High	1
FALSE	High	Master Protein	P05783	Keratin, type I cytoskeletal 18 OS=Homo sapiens OX=9606 GN=KRT18 PE=1 SV=2	0	388.364	72	36	45	100	35	430	48	5.45	348.61	36	cell death;cell organization and biogenesis;regulation of biological process;response to stimulus;transport	cytoplasm;cytosol;nucleus	protein binding;RNA binding;structural molecule activity	Pf00038	3875	ENSG00000111057.10	KRT18	12	Pathogenic Escherichia coli infection	Pathogenic Escherichia coli infection	Formation of the cornified envelope	5	High	1
FALSE	High	Master Protein	P50991	T-complex protein 1 subunit delta OS=Homo sapiens OX=9606 GN=CCT4 PE=1 SV=4	0	384.654	51	24	34	113	24	539	57.9	7.83	430.08	24	metabolic process;regulation of biological process;transport	cytoplasm;cytoskeleton;cytosol	nucleotide binding;protein binding;RNA binding	Pf00118	10575	ENSG00000115484.14	CCT4	2			BBSome-mediated cargo-targeting to cilium; Prefoldin mediated transfer of substrate to CCT/TriC; Cooperation of PDCL (PhLP1) and TRiC/CCT in G-protein beta folding; Association of TriC/CCT with target proteins during biosynthesis; Formation of tubulin folding intermediates by CCT/TriC; Folding of actin by CCT/TriC	13	High	1
FALSE	High	Master Protein	P0DMV9	Heat shock 70 kDa protein 1B OS=Homo sapiens OX=9606 GN=HSPA1B PE=1 SV=1	0	383.45	47	24	29	121	20	641	70	5.66	428.76	24	cell organization and biogenesis;metabolic process;regulation of biological process;response to stimulus;transport	cytoplasm;cytoskeleton;cytosol;endoplasmic reticulum;extracellular;mitochondrion;nucleus	catalytic activity;nucleotide binding;protein binding;receptor activity;RNA binding	Pf00012, Pf06723	3304; 3303	ENSG00000232804.5; ENSG00000234475.5; ENSG00000231555.4; ENSG00000235941.5; ENSG00000204389.9; ENSG00000204388.6; ENSG00000212866.6; ENSG00000237724.5; ENSG00000224501.5	HSPA1B; HSPA1A	6; CHR_HSCHR6_MHC_APD_CTG1; CHR_HSCHR6_MHC_DBB_CTG1; CHR_HSCHR6_MHC_QBL_CTG1; CHR_HSCHR6_MHC_COX_CTG1	Endocytosis; Longevity regulating pathway - multiple species; Prion diseases; Epstein-Barr virus infection; Spliceosome; MAPK signaling pathway; Protein processing in endoplasmic reticulum; Toxoplasmosis; Measles; Influenza A; Estrogen signaling pathway; Legionellosis; Antigen processing and presentation	Apoptosis Modulation and Signaling; Parkin-Ubiquitin Proteasomal System pathway; NRF2 pathway; MAPK Signaling Pathway; Apoptosis Modulation by HSP70; VEGFA-VEGFR2 Signaling Pathway	AUF1 (hnRNP D0) binds and destabilizes mRNA; Attenuation phase; Neutrophil degranulation; Regulation of HSF1-mediated heat shock response; Viral RNP Complexes in the Host Cell Nucleus; HSP90 chaperone cycle for steroid hormone receptors (SHR)	38	High	1
FALSE	High	Master Protein	Q08J23	RNA cytosine C(5)-methyltransferase NSUN2 OS=Homo sapiens OX=9606 GN=NSUN2 PE=1 SV=2	0	378.22	56	35	37	76	35	767	86.4	6.77	243.09	35	cell division;metabolic process	cytoplasm;cytoskeleton;nucleus	catalytic activity;RNA binding	Pf01189, Pf13659	54888	ENSG00000037474.14	NSUN2	5			tRNA modification in the nucleus and cytosol	3	High	1
FALSE	High	Master Protein	Q9BQE3	Tubulin alpha-1C chain OS=Homo sapiens OX=9606 GN=TUBA1C PE=1 SV=1	0	377.07	61	25	32	365	2	449	49.9	5.1	1224.61	25	cell division;cell organization and biogenesis;transport	cytoplasm;cytoskeleton;nucleus	catalytic activity;nucleotide binding;protein binding;structural molecule activity	Pf00091, Pf03953	84790	ENSG00000167553.15	TUBA1C	12	Pathogenic Escherichia coli infection; Gap junction; Phagosome; Apoptosis	Pathogenic Escherichia coli infection; Parkin-Ubiquitin Proteasomal System pathway	COPI-independent Golgi-to-ER retrograde traffic; COPI-dependent Golgi-to-ER retrograde traffic; Carboxyterminal post-translational modifications of tubulin; Recruitment of NuMA to mitotic centrosomes; Hedgehog 'off' state; Translocation of GLUT4 to the plasma membrane; Prefoldin mediated transfer of substrate to CCT/TriC; Microtubule-dependent trafficking of connexons from Golgi to the plasma mem…	66	High	1
FALSE	High	Master Protein	Q7KZF4	Staphylococcal nuclease domain-containing protein 1 OS=Homo sapiens OX=9606 GN=SND1 PE=1 SV=1	0	371.754	48	35	39	85	35	910	101.9	7.17	265.4	35	cell differentiation;metabolic process;regulation of biological process	cytoplasm;cytosol;membrane;mitochondrion;nucleus	catalytic activity;protein binding;RNA binding	Pf00565, Pf00567	27044	ENSG00000197157.10	SND1	7	Viral carcinogenesis; Epstein-Barr virus infection		Signaling by BRAF and RAF fusions	6	High	1	Met-loss+Acetyl [N-Term]
FALSE	High	Master Protein	P17980	26S proteasome regulatory subunit 6A OS=Homo sapiens OX=9606 GN=PSMC3 PE=1 SV=3	0	371.428	68	23	31	92	23	439	49.2	5.24	329.38	23	metabolic process;regulation of biological process;response to stimulus;transport	cytoplasm;cytosol;extracellular;membrane;nucleus;organelle lumen;proteasome	catalytic activity;enzyme regulator activity;nucleotide binding;protein binding	Pf00004, Pf01078, Pf05496, Pf07724, Pf07728, Pf13191	5702	ENSG00000165916.8	PSMC3	11	Epstein-Barr virus infection; Proteasome	Proteasome Degradation; Parkin-Ubiquitin Proteasomal System pathway	Regulation of RAS by GAPs; CDT1 association with the CDC6:ORC:origin complex; Downstream TCR signaling; UCH proteinases; NIK-->noncanonical NF-kB signaling; Hh mutants that don't undergo autocatalytic processing are degraded by ERAD; SCF-beta-TrCP mediated degradation of Emi1; Neutrophil degranulation; Cross-presentation of soluble exogenous antigens (endosomes); Separation of Sister Chromatids; …	153	High	1	Acetyl [N-Term]
FALSE	High	Master Protein	P12814	Alpha-actinin-1 OS=Homo sapiens OX=9606 GN=ACTN1 PE=1 SV=2	0	371.427	49	37	43	87	21	892	103	5.41	278.2	37	cell differentiation;cell organization and biogenesis;regulation of biological process;transport	cytoplasm;cytoskeleton;cytosol;extracellular;membrane;organelle lumen	metal ion binding;protein binding;RNA binding	Pf00036, Pf00307, Pf00435, Pf08726, Pf11971, Pf13405, Pf13499	87	ENSG00000072110.13	ACTN1	14	Viral carcinogenesis; Amoebiasis; Arrhythmogenic right ventricular cardiomyopathy (ARVC); Tight junction; Focal adhesion; Adherens junction; Regulation of actin cytoskeleton; Leukocyte transendothelial migration; Systemic lupus erythematosus	Arrhythmogenic Right Ventricular Cardiomyopathy; Focal Adhesion; Regulation of Actin Cytoskeleton	Platelet degranulation ; Nephrin family interactions; Regulation of cytoskeletal remodeling and cell spreading by IPP complex components; Syndecan interactions	24	High	1	Acetyl [N-Term]
FALSE	High	Master Protein	P50990	T-complex protein 1 subunit theta OS=Homo sapiens OX=9606 GN=CCT8 PE=1 SV=4	0	365.651	51	29	38	123	29	548	59.6	5.6	383.6	29	cell organization and biogenesis;metabolic process;regulation of biological process;transport	cytoplasm;cytoskeleton;cytosol;extracellular;organelle lumen	catalytic activity;nucleotide binding;protein binding	Pf00118	10694	ENSG00000156261.12	CCT8	21			BBSome-mediated cargo-targeting to cilium; Prefoldin mediated transfer of substrate to CCT/TriC; Cooperation of PDCL (PhLP1) and TRiC/CCT in G-protein beta folding; Association of TriC/CCT with target proteins during biosynthesis; Neutrophil degranulation; Folding of actin by CCT/TriC; Formation of tubulin folding intermediates by CCT/TriC	16	High	1	Met-loss+Acetyl [N-Term]
FALSE	High	Master Protein	O00429	Dynamin-1-like protein OS=Homo sapiens OX=9606 GN=DNM1L PE=1 SV=2	0	365.053	63	31	36	60	31	736	81.8	6.81	206.62	31	cell death;cell organization and biogenesis;regulation of biological process;response to stimulus;transport	cytoplasm;cytoskeleton;cytosol;endoplasmic reticulum;Golgi;membrane;mitochondrion	catalytic activity;enzyme regulator activity;nucleotide binding;protein binding	Pf00350, Pf01031, Pf02212	10059	ENSG00000087470.17	DNM1L	12	TNF signaling pathway; NOD-like receptor signaling pathway	Synaptic Vesicle Pathway	Apoptotic execution phase	6	High	1	Acetyl [N-Term]
FALSE	High	Master Protein	Q96TA1	Protein Niban 2 OS=Homo sapiens OX=9606 GN=NIBAN2 PE=1 SV=3	0	361.298	51	24	29	63	24	746	84.1	6.19	249.84	24	cell differentiation;cellular component movement;metabolic process;regulation of biological process;transport	cytoplasm;cytosol;membrane;nucleus	protein binding		64855	ENSG00000136830.11	FAM129B	9				0	High	1
FALSE	High	Master Protein	P67809	Y-box-binding protein 1 OS=Homo sapiens OX=9606 GN=YBX1 PE=1 SV=3	0	358.773	69	21	22	67	17	324	35.9	9.88	306.88	21	metabolic process;regulation of biological process	cytoplasm;cytosol;extracellular;membrane;nucleus;spliceosomal complex	DNA binding;protein binding;RNA binding	Pf00313	4904	ENSG00000065978.18	YBX1	1		Brain-Derived Neurotrophic Factor (BDNF) signaling pathway; Mecp2 and Associated Rett Syndrome; mRNA Processing; Sudden Infant Death Syndrome (SIDS) Susceptibility Pathways	mRNA Splicing - Major Pathway; mRNA Splicing - Minor Pathway	9	High	1	Met-loss+Acetyl [N-Term]
FALSE	High	Master Protein	Q9H4M9	EH domain-containing protein 1 OS=Homo sapiens OX=9606 GN=EHD1 PE=1 SV=2	0	354.882	72	37	44	96	34	534	60.6	6.83	296.44	37	cell organization and biogenesis;coagulation;regulation of biological process;response to stimulus;transport	endosome;membrane	metal ion binding;nucleotide binding;protein binding	Pf00350, Pf01926, Pf12763	10938	ENSG00000110047.17	EHD1	11	Endocytosis	Insulin Signaling	Factors involved in megakaryocyte development and platelet production	4	High	1	Acetyl [N-Term]
FALSE	High	Master Protein	P40227	T-complex protein 1 subunit zeta OS=Homo sapiens OX=9606 GN=CCT6A PE=1 SV=3	0	353.705	57	25	33	141	25	531	58	6.68	475.81	25	metabolic process;regulation of biological process	cytoplasm;cytosol;membrane	nucleotide binding;protein binding;RNA binding	Pf00118, Pf05504	908	ENSG00000146731.10	CCT6A	7			Prefoldin mediated transfer of substrate to CCT/TriC; Cooperation of PDCL (PhLP1) and TRiC/CCT in G-protein beta folding; Association of TriC/CCT with target proteins during biosynthesis; Formation of tubulin folding intermediates by CCT/TriC; Folding of actin by CCT/TriC	9	High	1
FALSE	High	Master Protein	P23381	Tryptophan--tRNA ligase, cytoplasmic OS=Homo sapiens OX=9606 GN=WARS1 PE=1 SV=2	0	353.671	56	20	27	72	20	471	53.1	6.23	276.33	20	metabolic process;regulation of biological process	cytoplasm;cytosol;nucleus	catalytic activity;enzyme regulator activity;nucleotide binding;protein binding	Pf00458, Pf00579	7453	ENSG00000140105.17	WARS	14	Aminoacyl-tRNA biosynthesis	Photodynamic therapy-induced unfolded protein response; Amino Acid metabolism; Tryptophan metabolism	Cytosolic tRNA aminoacylation	8	High	1	Met-loss [N-Term]
FALSE	High	Master Protein	P11940	Polyadenylate-binding protein 1 OS=Homo sapiens OX=9606 GN=PABPC1 PE=1 SV=2	0	348.768	53	26	34	84	20	636	70.6	9.5	297.61	26	metabolic process;regulation of biological process	cytoplasm;cytosol;membrane;nucleus;spliceosomal complex	protein binding;RNA binding;translation regulator activity	Pf00076, Pf00658, Pf13893, Pf14259	26986	ENSG00000070756.15	PABPC1	8	RNA degradation; mRNA surveillance pathway; RNA transport	Translation Factors; Endoderm Differentiation	AUF1 (hnRNP D0) binds and destabilizes mRNA; L13a-mediated translational silencing of Ceruloplasmin expression; Regulation of expression of SLITs and ROBOs; Nonsense Mediated Decay (NMD) independent of the Exon Junction Complex (EJC); Translation initiation complex formation; Nonsense Mediated Decay (NMD) enhanced by the Exon Junction Complex (EJC); Deadenylation of mRNA	24	High	1	Acetyl [N-Term]
FALSE	High	Master Protein	Q05639	Elongation factor 1-alpha 2 OS=Homo sapiens OX=9606 GN=EEF1A2 PE=1 SV=1	0	347.42	67	25	29	138	13	463	50.4	9.03	473.01	25	metabolic process;regulation of biological process;response to stimulus	cytoplasm;nucleus	catalytic activity;nucleotide binding;protein binding;RNA binding	Pf00009, Pf03143, Pf03144	1917	ENSG00000101210.10	EEF1A2	20	RNA transport; Legionellosis	Translation Factors	Eukaryotic Translation Elongation	6	High	1
FALSE	High	Master Protein	P54136	Arginine--tRNA ligase, cytoplasmic OS=Homo sapiens OX=9606 GN=RARS1 PE=1 SV=2	0	341.747	45	32	38	90	32	660	75.3	6.68	287.85	32	metabolic process	cytoplasm;cytosol;membrane;mitochondrion;nucleus	catalytic activity;nucleotide binding;protein binding;RNA binding	Pf00750, Pf03485, Pf05746	5917	ENSG00000113643.8	RARS	5	Aminoacyl-tRNA biosynthesis	Amino Acid metabolism	Cytosolic tRNA aminoacylation; SeMet incorporation into proteins	10	High	1
FALSE	High	Master Protein	P35579	Myosin-9 OS=Homo sapiens OX=9606 GN=MYH9 PE=1 SV=4	0	341.56	29	43	45	59	43	1960	226.4	5.6	175.79	43	cell differentiation;cell organization and biogenesis;cellular component movement;metabolic process;regulation of biological process;response to stimulus;transport	cytoplasm;cytoskeleton;cytosol;extracellular;membrane;nucleus	catalytic activity;motor activity;nucleotide binding;protein binding;RNA binding;transporter activity	Pf00063, Pf01442, Pf01496, Pf01576, Pf01765, Pf02736, Pf03962, Pf04111, Pf04156, Pf05911, Pf06637, Pf07888, Pf09731, Pf11068, Pf11559, Pf12128, Pf13094	4627	ENSG00000100345.20	MYH9	22	Tight junction; Salmonella infection; Regulation of actin cytoskeleton	Primary Focal Segmental Glomerulosclerosis FSGS; VEGFA-VEGFR2 Signaling Pathway	RHO GTPases activate PAKs; EPHA-mediated growth cone collapse; RHO GTPases Activate ROCKs; Sema4D induced cell migration and growth-cone collapse; Regulation of actin dynamics for phagocytic cup formation; RHO GTPases activate CIT; RHO GTPases activate PKNs	23	High	1
FALSE	High	Master Protein	P53618	Coatomer subunit beta OS=Homo sapiens OX=9606 GN=COPB1 PE=1 SV=3	0	340.446	41	31	37	74	31	953	107.1	6.05	227.98	31	transport	cytoplasm;cytosol;Golgi;membrane	protein binding;structural molecule activity	Pf01602, Pf07718, Pf14806	1315	ENSG00000129083.12	COPB1	11			COPI-dependent Golgi-to-ER retrograde traffic; Neutrophil degranulation; COPI-mediated anterograde transport	14	High	1
FALSE	High	Master Protein	Q99832	T-complex protein 1 subunit eta OS=Homo sapiens OX=9606 GN=CCT7 PE=1 SV=2	0	339.772	50	24	33	163	24	543	59.3	7.65	509.86	24	metabolic process;regulation of biological process;transport	cytoplasm;cytosol;mitochondrion	nucleotide binding;protein binding	Pf00118	10574	ENSG00000135624.15	CCT7	2			Prefoldin mediated transfer of substrate to CCT/TriC; Cooperation of PDCL (PhLP1) and TRiC/CCT in G-protein beta folding; Association of TriC/CCT with target proteins during biosynthesis; Formation of tubulin folding intermediates by CCT/TriC; Folding of actin by CCT/TriC	9	High	1	Met-loss [N-Term]; Acetyl [N-Term]
FALSE	High	Master Protein	P43686	26S proteasome regulatory subunit 6B OS=Homo sapiens OX=9606 GN=PSMC4 PE=1 SV=2	0	337.486	74	26	29	68	26	418	47.3	5.21	248.05	26	metabolic process;regulation of biological process;response to stimulus;transport	cytoplasm;cytosol;membrane;nucleus;proteasome	catalytic activity;nucleotide binding;protein binding;RNA binding	Pf00004, Pf00006, Pf00910, Pf01057, Pf01078, Pf05496, Pf07724, Pf07726, Pf07728, Pf13191	5704	ENSG00000281221.2; ENSG00000013275.7	PSMC4	19; CHR_HG2021_PATCH	Epstein-Barr virus infection; Proteasome	Proteasome Degradation; Parkin-Ubiquitin Proteasomal System pathway	Regulation of RAS by GAPs; CDT1 association with the CDC6:ORC:origin complex; Downstream TCR signaling; UCH proteinases; NIK-->noncanonical NF-kB signaling; Hh mutants that don't undergo autocatalytic processing are degraded by ERAD; SCF-beta-TrCP mediated degradation of Emi1; Cross-presentation of soluble exogenous antigens (endosomes); Separation of Sister Chromatids; Vpu mediated degradation o…	152	High	1	Acetyl [N-Term]
FALSE	High	Master Protein	P26599	Polypyrimidine tract-binding protein 1 OS=Homo sapiens OX=9606 GN=PTBP1 PE=1 SV=1	0	334.308	54	18	23	89	16	531	57.2	9.17	378.46	18	metabolic process;regulation of biological process;response to stimulus	membrane;nucleus	protein binding;RNA binding	Pf00076, Pf13893, Pf14259	5725	ENSG00000011304.19	PTBP1	19		mir-124 predicted interactions with cell cycle and differentiation; mRNA Processing	mRNA Splicing - Major Pathway; FGFR2 alternative splicing	11	High	1	Acetyl [N-Term]
FALSE	High	Master Protein	P68366	Tubulin alpha-4A chain OS=Homo sapiens OX=9606 GN=TUBA4A PE=1 SV=1	0	333.52	54	22	30	246	3	448	49.9	5.06	869.85	22	cell organization and biogenesis;regulation of biological process;transport	cytoplasm;cytoskeleton;cytosol;extracellular	catalytic activity;nucleotide binding;protein binding;structural molecule activity	Pf00091, Pf03953	7277	ENSG00000127824.13	TUBA4A	2	Pathogenic Escherichia coli infection; Gap junction; Phagosome; Apoptosis	Pathogenic Escherichia coli infection; Parkin-Ubiquitin Proteasomal System pathway	COPI-independent Golgi-to-ER retrograde traffic; COPI-dependent Golgi-to-ER retrograde traffic; Carboxyterminal post-translational modifications of tubulin; Regulation of PLK1 Activity at G2/M Transition; Recruitment of NuMA to mitotic centrosomes; Hedgehog 'off' state; Loss of Nlp from mitotic centrosomes; Translocation of GLUT4 to the plasma membrane; Prefoldin mediated transfer of substrate to…	76	High	1
FALSE	High	Master Protein	P08670	Vimentin OS=Homo sapiens OX=9606 GN=VIM PE=1 SV=4	0	333.355	60	33	38	94	33	466	53.6	5.12	333.98	33	cell differentiation;cell organization and biogenesis;cellular component movement;metabolic process;regulation of biological process;response to stimulus	cytoplasm;cytoskeleton;cytosol;membrane	protein binding;RNA binding;structural molecule activity	Pf00038, Pf04111, Pf04156, Pf04732, Pf05622, Pf10186	7431	ENSG00000026025.15	VIM	10	MicroRNAs in cancer; Epstein-Barr virus infection	Allograft Rejection; Spinal Cord Injury; Primary Focal Segmental Glomerulosclerosis FSGS; Apoptosis-related network due to altered Notch3 in ovarian cancer; Striated Muscle Contraction; TGF-B Signaling in Thyroid Cells for Epithelial-Mesenchymal Transition; T-Cell antigen Receptor (TCR) Signaling Pathway	Interleukin-4 and 13 signaling; Caspase-mediated cleavage of cytoskeletal proteins; Striated Muscle Contraction	20	High	1
FALSE	High	Master Protein	Q13838	Spliceosome RNA helicase DDX39B OS=Homo sapiens OX=9606 GN=DDX39B PE=1 SV=1	0	331.384	53	24	35	114	12	428	49	5.67	381.23	24	cell organization and biogenesis;metabolic process;regulation of biological process;transport	cytoplasm;nucleus;spliceosomal complex	catalytic activity;nucleotide binding;protein binding;RNA binding	Pf00270, Pf00271, Pf14617	7919	ENSG00000225859.10; ENSG00000215425.11; ENSG00000198563.13; ENSG00000235439.10; ENSG00000230624.10; ENSG00000225073.10; ENSG00000229496.10	DDX39B	6; CHR_HSCHR6_MHC_MANN_CTG1; CHR_HSCHR6_MHC_QBL_CTG1; CHR_HSCHR6_MHC_SSTO_CTG1; CHR_HSCHR6_MHC_DBB_CTG1; CHR_HSCHR6_MHC_COX_CTG1; CHR_HSCHR6_MHC_MCF_CTG1	Spliceosome; mRNA surveillance pathway; RNA transport; Influenza A		Cleavage of Growing Transcript in the Termination Region ; Transport of Mature mRNA derived from an Intron-Containing Transcript; mRNA 3'-end processing	13	High	1	Met-loss+Acetyl [N-Term]
FALSE	High	Master Protein	O00410	Importin-5 OS=Homo sapiens OX=9606 GN=IPO5 PE=1 SV=4	0	330.239	35	25	31	51	23	1097	123.6	4.94	188.01	25	regulation of biological process;response to stimulus;transport	cytoplasm;membrane;nucleus	enzyme regulator activity;protein binding;RNA binding;transporter activity	Pf02985, Pf12755, Pf13513, Pf13646	3843	ENSG00000065150.18	IPO5	13			vRNP Assembly	6	High	1	Met-loss+Acetyl [N-Term]
FALSE	High	Master Protein	Q9UNF1	Melanoma-associated antigen D2 OS=Homo sapiens OX=9606 GN=MAGED2 PE=1 SV=2	0	329.729	47	26	28	54	26	606	64.9	9.32	197.14	26	transport	cytosol;extracellular;membrane;nucleus;organelle lumen	protein binding	Pf01454	10916	ENSG00000102316.16	MAGED2	X			Platelet degranulation	4	High	1	Met-loss+Acetyl [N-Term]
FALSE	High	Master Protein	P30153	Serine/threonine-protein phosphatase 2A 65 kDa regulatory subunit A alpha isoform OS=Homo sapiens OX=9606 GN=PPP2R1A PE=1 SV=4	0	327.612	43	21	26	71	19	589	65.3	5.11	284.26	21	cell death;cell organization and biogenesis;metabolic process;regulation of biological process;response to stimulus	chromosome;cytoplasm;cytoskeleton;cytosol;membrane;mitochondrion;nucleus	catalytic activity;enzyme regulator activity;protein binding	Pf02985, Pf13513, Pf13646	5518	ENSG00000105568.17	PPP2R1A	19	Dopaminergic synapse; Chagas disease (American trypanosomiasis); TGF-beta signaling pathway; Tight junction; Hippo signaling pathway; Adrenergic signaling in cardiomyocytes; AMPK signaling pathway; Long-term depression; mRNA surveillance pathway; Oocyte meiosis; Sphingolipid signaling pathway; Hepatitis C; PI3K-Akt signaling pathway	Focal Adhesion-PI3K-Akt-mTOR-signaling pathway; Wnt Signaling Pathway and Pluripotency; Glycogen Metabolism	Glycolysis; Regulation of PLK1 Activity at G2/M Transition; AXIN missense mutants destabilize the destruction complex; PP2A-mediated dephosphorylation of key metabolic factors; APC truncation mutants have impaired AXIN binding; CTLA4 inhibitory signaling; Activated TLR4 signalling; Separation of Sister Chromatids; MASTL Facilitates Mitotic Progression; S37 mutants of beta-catenin aren't phosphory…	150	High	1	Met-loss+Acetyl [N-Term]
FALSE	High	Master Protein	P25205	DNA replication licensing factor MCM3 OS=Homo sapiens OX=9606 GN=MCM3 PE=1 SV=3	0	326.632	49	33	34	62	33	808	90.9	5.77	216.88	33	metabolic process	cytoplasm;membrane;nucleus	catalytic activity;DNA binding;nucleotide binding;protein binding	Pf00493, Pf01078, Pf07728, Pf14551	4172	ENSG00000112118.18	MCM3	6	DNA replication; Cell cycle	Cell Cycle; Retinoblastoma (RB) in Cancer; G1 to S cell cycle control; DNA Replication	M/G1 Transition; Assembly of the pre-replicative complex; Unwinding of DNA; Regulation of DNA replication; Activation of ATR in response to replication stress; Activation of the pre-replicative complex; Orc1 removal from chromatin; Removal of licensing factors from origins	26	High	1	Met-loss+Acetyl [N-Term]
FALSE	High	Master Protein	P17987	T-complex protein 1 subunit alpha OS=Homo sapiens OX=9606 GN=TCP1 PE=1 SV=1	0	322.499	56	23	28	97	23	556	60.3	6.11	343.86	23	cell organization and biogenesis;metabolic process;regulation of biological process;response to stimulus;transport	cytoplasm;cytoskeleton;cytosol;Golgi	nucleotide binding;protein binding;RNA binding	Pf00118	6950	ENSG00000120438.11	TCP1	6			BBSome-mediated cargo-targeting to cilium; Prefoldin mediated transfer of substrate to CCT/TriC; Gene and protein expression by JAK-STAT signaling after Interleukin-12 stimulation; Cooperation of PDCL (PhLP1) and TRiC/CCT in G-protein beta folding; Association of TriC/CCT with target proteins during biosynthesis; Folding of actin by CCT/TriC; Formation of tubulin folding intermediates by CCT/TriC…	18	High	1	Acetyl [N-Term]
FALSE	High	Master Protein	Q01581	Hydroxymethylglutaryl-CoA synthase, cytoplasmic OS=Homo sapiens OX=9606 GN=HMGCS1 PE=1 SV=2	0	322.01	53	19	24	66	19	520	57.3	5.41	287.58	19	metabolic process;regulation of biological process;response to stimulus	cytoplasm;cytosol	catalytic activity;protein binding	Pf01154, Pf08540	3157	ENSG00000112972.14	HMGCS1	5	Butanoate metabolism; Synthesis and degradation of ketone bodies; Terpenoid backbone biosynthesis; Metabolic pathways; Valine, leucine and isoleucine degradation	Cholesterol Biosynthesis; Sterol Regulatory Element-Binding Proteins (SREBP) signalling; SREBF and miR33 in cholesterol and lipid homeostasis; Endochondral Ossification	Cholesterol biosynthesis; PPARA activates gene expression; Activation of gene expression by SREBF (SREBP)	17	High	1
FALSE	High	Master Protein	P05187	Alkaline phosphatase, placental type OS=Homo sapiens OX=9606 GN=ALPP PE=1 SV=2	0	319.863	53	19	28	61	6	535	57.9	6.29	218.43	19	metabolic process	cell surface;membrane	catalytic activity;metal ion binding;protein binding	Pf00245	250	ENSG00000163283.6	ALPP	2	Folate biosynthesis; Thiamine metabolism; Metabolic pathways		Intra-Golgi traffic	7	High	1
FALSE	High	Master Protein	P20042	Eukaryotic translation initiation factor 2 subunit 2 OS=Homo sapiens OX=9606 GN=EIF2S2 PE=1 SV=2	0	314.342	56	25	32	66	25	333	38.4	5.8	230.06	25	cell proliferation;metabolic process;transport	cytoplasm;cytosol;nucleus	metal ion binding;protein binding;RNA binding	Pf01873, Pf04147	8894	ENSG00000125977.6	EIF2S2	20	RNA transport	Translation Factors; Brain-Derived Neurotrophic Factor (BDNF) signaling pathway	Formation of the ternary complex, and subsequently, the 43S complex; L13a-mediated translational silencing of Ceruloplasmin expression; ABC-family proteins mediated transport; Translation initiation complex formation; GTP hydrolysis and joining of the 60S ribosomal subunit; Recycling of eIF2:GDP; Ribosomal scanning and start codon recognition	16	High	1	Met-loss+Acetyl [N-Term]
FALSE	High	Master Protein	P52272	Heterogeneous nuclear ribonucleoprotein M OS=Homo sapiens OX=9606 GN=HNRNPM PE=1 SV=3	0	310.263	48	24	39	77	24	730	77.5	8.7	238.48	24	metabolic process;regulation of biological process;response to stimulus	membrane;nucleus;spliceosomal complex	protein binding;RNA binding	Pf00076, Pf11532, Pf11608, Pf13893, Pf14259	4670	ENSG00000099783.11	HNRNPM	19	Spliceosome	mRNA Processing	mRNA Splicing - Major Pathway; FGFR2 alternative splicing	11	High	1	Met-loss+Acetyl [N-Term]
FALSE	High	Master Protein	P06493	Cyclin-dependent kinase 1 OS=Homo sapiens OX=9606 GN=CDK1 PE=1 SV=3	0	308.353	73	22	28	94	20	297	34.1	8.4	327.3	22	cell death;cell differentiation;cell division;cell organization and biogenesis;cell proliferation;cellular component movement;metabolic process;regulation of biological process;response to stimulus	cytoplasm;cytoskeleton;cytosol;membrane;mitochondrion;nucleus;organelle lumen	catalytic activity;nucleotide binding;protein binding;receptor activity	Pf00069, Pf01636, Pf07714, Pf14531	983	ENSG00000170312.15	CDK1	10	Viral carcinogenesis; Epstein-Barr virus infection; Progesterone-mediated oocyte maturation; Gap junction; p53 signaling pathway; Oocyte meiosis; Herpes simplex infection; Cell cycle	miRNA Regulation of DNA Damage Response; Cell Cycle; Regulation of Microtubule Cytoskeleton; Spinal Cord Injury; Retinoblastoma (RB) in Cancer; ATM Signaling Pathway; PPAR Alpha Pathway; TGF-beta Signaling Pathway; ATM Signaling Network in Development and Disease; G1 to S cell cycle control; DNA Damage Response	Regulation of PLK1 Activity at G2/M Transition; TP53 Regulates Transcription of Genes Involved in G2 Cell Cycle Arrest; Recruitment of NuMA to mitotic centrosomes; Ovarian tumor domain proteases; Loss of Nlp from mitotic centrosomes; Activation of E2F1 target genes at G1/S; MASTL Facilitates Mitotic Progression; Golgi Cisternae Pericentriolar Stack Reorganization; Activation of NIMA Kinases NEK9,…	95	High	1
FALSE	High	Master Protein	P23921	Ribonucleoside-diphosphate reductase large subunit OS=Homo sapiens OX=9606 GN=RRM1 PE=1 SV=1	0	306.775	45	25	29	74	25	792	90	7.15	273.53	25	metabolic process	cytoplasm;cytosol	catalytic activity;nucleotide binding;protein binding	Pf00317, Pf02867, Pf03477	6240	ENSG00000167325.14	RRM1	11	Glutathione metabolism; Purine metabolism; Metabolic pathways; Pyrimidine metabolism	Fluoropyrimidine Activity; Retinoblastoma (RB) in Cancer; Nucleotide Metabolism	Interconversion of nucleotide di- and triphosphates	10	High	1
FALSE	High	Master Protein	P62258	14-3-3 protein epsilon OS=Homo sapiens OX=9606 GN=YWHAE PE=1 SV=1	0	305.046	71	20	31	133	18	255	29.2	4.74	444.33	20	cell organization and biogenesis;cellular component movement;cellular homeostasis;metabolic process;regulation of biological process;response to stimulus;transport	cytoplasm;cytosol;membrane;mitochondrion;nucleus	protein binding;RNA binding	Pf00244	7531	ENSG00000108953.16; ENSG00000274474.3	YWHAE	17; CHR_HSCHR17_2_CTG2	Viral carcinogenesis; Epstein-Barr virus infection; Neurotrophin signaling pathway; Hippo signaling pathway; Oocyte meiosis; Cell cycle; PI3K-Akt signaling pathway	Cell Cycle; Myometrial Relaxation and Contraction Pathways; VEGFA-VEGFR2 Signaling Pathway; Calcium Regulation in the Cardiac Cell; Sudden Infant Death Syndrome (SIDS) Susceptibility Pathways	Regulation of PLK1 Activity at G2/M Transition; Recruitment of NuMA to mitotic centrosomes; Loss of Nlp from mitotic centrosomes; NADE modulates death signalling; Translocation of GLUT4 to the plasma membrane; Deregulated CDK5 triggers multiple neurodegenerative pathways in Alzheimer's disease models; Chk1/Chk2(Cds1) mediated inactivation of Cyclin B:Cdk1 complex; Signaling by Hippo; AURKA Activa…	65	High	1	Acetyl [N-Term]
FALSE	High	Master Protein	Q15366	Poly(rC)-binding protein 2 OS=Homo sapiens OX=9606 GN=PCBP2 PE=1 SV=1	0	304.736	48	12	21	106	9	365	38.6	6.79	469.71	12	defense response;metabolic process;regulation of biological process;response to stimulus	cytoplasm;cytosol;membrane;nucleus	DNA binding;protein binding;RNA binding	Pf00013, Pf13014	5094	ENSG00000197111.15	PCBP2	12		mRNA Processing	Negative regulators of DDX58/IFIH1 signaling; mRNA Splicing - Major Pathway	9	High	1	Acetyl [N-Term]
FALSE	High	Master Protein	Q9HB71	Calcyclin-binding protein OS=Homo sapiens OX=9606 GN=CACYBP PE=1 SV=2	0	302.864	61	18	23	65	18	228	26.2	8.25	228.89	18	cell differentiation;regulation of biological process;response to stimulus	cytoplasm;cytosol;nucleus	protein binding	Pf04969, Pf05002, Pf09032	27101	ENSG00000116161.17	CACYBP	1	Wnt signaling pathway	Gastric cancer network 2		2	High	1	Met-loss+Acetyl [N-Term]
FALSE	High	Master Protein	Q86VP6	Cullin-associated NEDD8-dissociated protein 1 OS=Homo sapiens OX=9606 GN=CAND1 PE=1 SV=2	0	297.342	32	34	35	63	34	1230	136.3	5.78	206.13	34	cell differentiation;cell organization and biogenesis;cellular homeostasis;metabolic process;regulation of biological process;transport	cytoplasm;cytosol;extracellular;Golgi;membrane;nucleus;organelle lumen	protein binding	Pf08623, Pf12755, Pf13513	55832	ENSG00000111530.12	CAND1	12		Endoderm Differentiation	Neutrophil degranulation; Iron uptake and transport; Neddylation	9	High	1	Met-loss+Acetyl [N-Term]
FALSE	High	Master Protein	Q07960	Rho GTPase-activating protein 1 OS=Homo sapiens OX=9606 GN=ARHGAP1 PE=1 SV=1	0	292.633	77	24	28	72	24	439	50.4	6.29	224.19	24	regulation of biological process;response to stimulus;transport	cytoplasm;cytosol;endosome;membrane	enzyme regulator activity;protein binding	Pf00620, Pf00650, Pf13716	392	ENSG00000175220.11	ARHGAP1	11			Rho GTPase cycle	3	High	1	Acetyl [N-Term]
FALSE	High	Master Protein	P18669	Phosphoglycerate mutase 1 OS=Homo sapiens OX=9606 GN=PGAM1 PE=1 SV=2	0	292.373	52	13	18	53	9	254	28.8	7.18	214.25	13	metabolic process;regulation of biological process;transport	cytoplasm;cytosol;extracellular;membrane;organelle lumen	catalytic activity;protein binding	Pf00300	5223; 643576	ENSG00000171314.8	PGAM1; LOC643576	10; 12	Central carbon metabolism in cancer; Carbon metabolism; Glycine, serine and threonine metabolism; Glucagon signaling pathway; Glycolysis / Gluconeogenesis; Biosynthesis of amino acids; Metabolic pathways	Cori Cycle; Glycolysis and Gluconeogenesis	Gluconeogenesis; Glycolysis; Neutrophil degranulation	17	High	1
FALSE	High	Master Protein	P26641	Elongation factor 1-gamma OS=Homo sapiens OX=9606 GN=EEF1G PE=1 SV=3	0	290.94	57	23	25	93	23	437	50.1	6.67	311.15	23	metabolic process;response to stimulus	cytoplasm;cytosol;endoplasmic reticulum;membrane;nucleus	catalytic activity;protein binding;RNA binding	Pf00043, Pf00647, Pf02798, Pf13409, Pf13410, Pf13417, Pf14497	1937	ENSG00000254772.9	EEF1G	11	Legionellosis	Translation Factors	Eukaryotic Translation Elongation	5	High	1	Met-loss [N-Term]; Met-loss+Acetyl [N-Term]
FALSE	High	Master Protein	P63010	AP-2 complex subunit beta OS=Homo sapiens OX=9606 GN=AP2B1 PE=1 SV=1	0	289.459	42	31	32	63	20	937	104.5	5.38	196.45	31	cell organization and biogenesis;cellular component movement;metabolic process;regulation of biological process;response to stimulus;transport	cytosol;membrane	protein binding;transporter activity	Pf01602, Pf02883, Pf09066, Pf12717, Pf13646	163	ENSG00000006125.17	AP2B1	17	Endocytosis; Huntington's disease; Endocrine and other factor-regulated calcium reabsorption; Synaptic vesicle cycle	Synaptic Vesicle Pathway; EGF/EGFR Signaling Pathway	Cargo recognition for clathrin-mediated endocytosis; Nef Mediated CD8 Down-regulation; Nef Mediated CD4 Down-regulation; Trafficking of GluR2-containing AMPA receptors; Recycling pathway of L1; LDL clearance; EPH-ephrin mediated repulsion of cells; Retrograde neurotrophin signalling; VLDLR internalisation and degradation; WNT5A-dependent internalization of FZD2, FZD5 and ROR2; MHC class II antige…	48	High	1
FALSE	High	Master Protein	Q92597	Protein NDRG1 OS=Homo sapiens OX=9606 GN=NDRG1 PE=1 SV=1	0	285.318	40	10	20	58	10	394	42.8	5.82	207.54	10	cell organization and biogenesis;regulation of biological process;response to stimulus	cytoplasm;cytoskeleton;cytosol;membrane;nucleus	protein binding	Pf00561, Pf03096, Pf12697	10397	ENSG00000104419.14	NDRG1	8		VEGFA-VEGFR2 Signaling Pathway	TP53 regulates transcription of several additional cell death genes whose specific roles in p53-dependent apoptosis remain uncertain	7	High	1
FALSE	High	Master Protein	P04083	Annexin A1 OS=Homo sapiens OX=9606 GN=ANXA1 PE=1 SV=2	0	284.454	59	20	22	84	20	346	38.7	7.02	313.69	20	cell differentiation;cell organization and biogenesis;cellular component movement;defense response;metabolic process;regulation of biological process;response to stimulus;transport	cell surface;cytoplasm;cytoskeleton;cytosol;endosome;extracellular;membrane;nucleus;vacuole	catalytic activity;DNA binding;enzyme regulator activity;metal ion binding;protein binding;RNA binding;structural molecule activity	Pf00191	301	ENSG00000135046.13	ANXA1	9		Integrated Breast Cancer Pathway; Spinal Cord Injury; VEGFA-VEGFR2 Signaling Pathway; Prostaglandin Synthesis and Regulation	Gastrin-CREB signalling pathway via PKC and MAPK; G alpha (i) signalling events; Smooth Muscle Contraction; Interleukin-4 and 13 signaling; Formyl peptide receptors bind formyl peptides and many other ligands	20	High	1	Met-loss+Acetyl [N-Term]
FALSE	High	Master Protein	Q00610	Clathrin heavy chain 1 OS=Homo sapiens OX=9606 GN=CLTC PE=1 SV=5	0	283.691	28	36	36	49	36	1675	191.5	5.69	165.01	36	cell differentiation;cell division;cell organization and biogenesis;cellular component movement;metabolic process;regulation of biological process;response to stimulus;transport	cytoplasm;cytoskeleton;cytosol;endosome;membrane;vacuole	protein binding;RNA binding;structural molecule activity	Pf00637, Pf01394, Pf04053, Pf09268, Pf13838	1213	ENSG00000141367.11	CLTC	17	Lysosome; Endocytosis; Huntington's disease; Endocrine and other factor-regulated calcium reabsorption; Bacterial invasion of epithelial cells; Synaptic vesicle cycle	Synaptic Vesicle Pathway; VEGFA-VEGFR2 Signaling Pathway; Complement and Coagulation Cascades	Cargo recognition for clathrin-mediated endocytosis; Formation of annular gap junctions; Golgi Associated Vesicle Biogenesis; Recycling pathway of L1; LDL clearance; Lysosome Vesicle Biogenesis; EPH-ephrin mediated repulsion of cells; Entry of Influenza Virion into Host Cell via Endocytosis; Retrograde neurotrophin signalling; VLDLR internalisation and degradation; WNT5A-dependent internalization…	50	High	1
FALSE	High	Master Protein	P08195	4F2 cell-surface antigen heavy chain OS=Homo sapiens OX=9606 GN=SLC3A2 PE=1 SV=3	0	283.098	48	25	28	73	25	630	68	5.01	258.45	25	cell growth;cellular component movement;metabolic process;response to stimulus;transport	cell surface;cytosol;membrane;nucleus	catalytic activity;protein binding;RNA binding;transporter activity	Pf00128	6520	ENSG00000168003.16	SLC3A2	11	Protein digestion and absorption; mTOR signaling pathway		Tryptophan catabolism; Basigin interactions; Amino acid transport across the plasma membrane	13	High	1	Acetyl [N-Term]
FALSE	High	Master Protein	Q02790	Peptidyl-prolyl cis-trans isomerase FKBP4 OS=Homo sapiens OX=9606 GN=FKBP4 PE=1 SV=3	0	282.819	53	23	32	81	23	459	51.8	5.43	242.93	23	cell organization and biogenesis;metabolic process;regulation of biological process;response to stimulus;transport	cytoplasm;cytoskeleton;cytosol;mitochondrion;nucleus	catalytic activity;nucleotide binding;protein binding;RNA binding	Pf00254, Pf00515, Pf07719, Pf13174, Pf13371, Pf13414, Pf13424, Pf13432, Pf14559	2288	ENSG00000004478.7	FKBP4	12	Estrogen signaling pathway	Androgen receptor signaling pathway	Attenuation phase; HSP90 chaperone cycle for steroid hormone receptors (SHR)	8	High	1
FALSE	High	Master Protein	P62195	26S proteasome regulatory subunit 8 OS=Homo sapiens OX=9606 GN=PSMC5 PE=1 SV=1	0	282.014	55	19	29	67	18	406	45.6	7.55	217.92	19	metabolic process;regulation of biological process;response to stimulus;transport	cytoplasm;cytosol;membrane;nucleus;proteasome	catalytic activity;nucleotide binding;protein binding;RNA binding	Pf00004, Pf00910, Pf01057, Pf01078, Pf05496, Pf06068, Pf06414, Pf07724, Pf07726, Pf07728, Pf13191, Pf13207, Pf13401	5705	ENSG00000087191.12	PSMC5	17	Epstein-Barr virus infection; Proteasome	Proteasome Degradation; Parkin-Ubiquitin Proteasomal System pathway	Regulation of RAS by GAPs; CDT1 association with the CDC6:ORC:origin complex; Downstream TCR signaling; UCH proteinases; NIK-->noncanonical NF-kB signaling; Hh mutants that don't undergo autocatalytic processing are degraded by ERAD; SCF-beta-TrCP mediated degradation of Emi1; Cross-presentation of soluble exogenous antigens (endosomes); Separation of Sister Chromatids; Vpu mediated degradation o…	152	High	1	Met-loss+Acetyl [N-Term]
FALSE	High	Master Protein	P07814	Bifunctional glutamate/proline--tRNA ligase OS=Homo sapiens OX=9606 GN=EPRS1 PE=1 SV=5	0	280.079	31	35	38	59	35	1512	170.5	7.33	182.28	35	cell organization and biogenesis;metabolic process;regulation of biological process;response to stimulus	cytoplasm;cytosol;membrane	catalytic activity;metal ion binding;nucleotide binding;protein binding;RNA binding	Pf00458, Pf00587, Pf00749, Pf01406, Pf03129, Pf03950, Pf09180, Pf14497	2058	ENSG00000136628.17	EPRS	1	Porphyrin and chlorophyll metabolism; Aminoacyl-tRNA biosynthesis; Metabolic pathways	Parkinsons Disease Pathway; Amino Acid metabolism	tRNA modification in the nucleus and cytosol; Cytosolic tRNA aminoacylation; SeMet incorporation into proteins	16	High	1
FALSE	High	Master Protein	P07355	Annexin A2 OS=Homo sapiens OX=9606 GN=ANXA2 PE=1 SV=2	0	280.044	56	24	28	73	24	339	38.6	7.75	238.18	24	cell organization and biogenesis;metabolic process;regulation of biological process;response to stimulus;transport	cell surface;cytoplasm;cytosol;endoplasmic reticulum;endosome;extracellular;membrane;nucleus;organelle lumen	enzyme regulator activity;metal ion binding;protein binding;RNA binding	Pf00191	302	ENSG00000182718.16	ANXA2	15		Prostaglandin Synthesis and Regulation	Dissolution of Fibrin Clot; Gene and protein expression by JAK-STAT signaling after Interleukin-12 stimulation; Smooth Muscle Contraction; Neutrophil degranulation; Interleukin-12 family signaling	12	High	1
FALSE	High	Master Protein	P11021	Endoplasmic reticulum chaperone BiP OS=Homo sapiens OX=9606 GN=HSPA5 PE=1 SV=2	0	279.703	48	29	31	66	27	654	72.3	5.16	226.58	29	cell communication;cell death;cell differentiation;cell organization and biogenesis;metabolic process;regulation of biological process;response to stimulus;transport	cell surface;cytoplasm;endoplasmic reticulum;membrane;mitochondrion;nucleus;organelle lumen	catalytic activity;metal ion binding;nucleotide binding;protein binding	Pf00012, Pf01968, Pf06723	3309	ENSG00000044574.7	HSPA5	9	Prion diseases; Protein export; Protein processing in endoplasmic reticulum; Thyroid hormone synthesis; Antigen processing and presentation	Parkin-Ubiquitin Proteasomal System pathway; Apoptosis-related network due to altered Notch3 in ovarian cancer; Photodynamic therapy-induced unfolded protein response; MAPK Signaling Pathway	Platelet degranulation ; PERK regulates gene expression; ATF6 (ATF6-alpha) activates chaperone genes; Antigen Presentation: Folding, assembly and peptide loading of class I MHC; Regulation of HSF1-mediated heat shock response; IRE1alpha activates chaperones	27	High	1
FALSE	High	Master Protein	O60701	UDP-glucose 6-dehydrogenase OS=Homo sapiens OX=9606 GN=UGDH PE=1 SV=1	0	279.482	49	26	28	72	26	494	55	7.12	247.44	26	metabolic process	cytosol;nucleus	catalytic activity;nucleotide binding	Pf00984, Pf03720, Pf03721	7358	ENSG00000109814.11	UGDH	4	Ascorbate and aldarate metabolism; Amino sugar and nucleotide sugar metabolism; Pentose and glucuronate interconversions; Metabolic pathways	Glucuronidation	Formation of the active cofactor, UDP-glucuronate	10	High	1
FALSE	High	Master Protein	Q8WUM4	Programmed cell death 6-interacting protein OS=Homo sapiens OX=9606 GN=PDCD6IP PE=1 SV=1	0	274.516	48	37	39	66	37	868	96	6.52	193.22	37	cell death;cell division;cell organization and biogenesis;regulation of biological process;transport	cytoplasm;cytoskeleton;cytosol;extracellular;membrane	protein binding	Pf03097, Pf08391, Pf13949	10015	ENSG00000170248.13	PDCD6IP	3	Endocytosis		Budding and maturation of HIV virion; Uptake and function of anthrax toxins	9	High	1	Met-loss+Acetyl [N-Term]
FALSE	High	Master Protein	Q13200	26S proteasome non-ATPase regulatory subunit 2 OS=Homo sapiens OX=9606 GN=PSMD2 PE=1 SV=3	0	272.761	43	33	35	55	33	908	100.1	5.2	172.26	33	metabolic process;regulation of biological process;response to stimulus;transport	cytoplasm;cytosol;extracellular;membrane;nucleus;organelle lumen;proteasome	catalytic activity;enzyme regulator activity;nucleotide binding;protein binding	Pf01851	5708	ENSG00000175166.16	PSMD2	3	Epstein-Barr virus infection; Proteasome	Proteasome Degradation; TNF alpha Signaling Pathway; Parkin-Ubiquitin Proteasomal System pathway	Regulation of RAS by GAPs; CDT1 association with the CDC6:ORC:origin complex; Downstream TCR signaling; UCH proteinases; NIK-->noncanonical NF-kB signaling; Hh mutants that don't undergo autocatalytic processing are degraded by ERAD; SCF-beta-TrCP mediated degradation of Emi1; Neutrophil degranulation; Cross-presentation of soluble exogenous antigens (endosomes); Separation of Sister Chromatids; …	154	High	1
FALSE	High	Master Protein	P49327	Fatty acid synthase OS=Homo sapiens OX=9606 GN=FASN PE=1 SV=3	0	271.654	22	35	36	45	35	2511	273.3	6.44	136.71	35	cell differentiation;metabolic process;regulation of biological process;response to stimulus	cytoplasm;cytosol;Golgi;membrane;mitochondrion	catalytic activity;nucleotide binding;protein binding;RNA binding	Pf00106, Pf00107, Pf00108, Pf00109, Pf00698, Pf00975, Pf02801, Pf08242, Pf08659, Pf13602, Pf14765	2194	ENSG00000169710.8	FASN	17	Insulin signaling pathway; Fatty acid biosynthesis; AMPK signaling pathway; Metabolic pathways; Fatty acid metabolism	AMP-activated Protein Kinase (AMPK) Signaling; Sterol Regulatory Element-Binding Proteins (SREBP) signalling; SREBF and miR33 in cholesterol and lipid homeostasis; Liver X Receptor Pathway; Fatty Acid Biosynthesis; Angiopoietin Like Protein 8 Regulatory Pathway	ChREBP activates metabolic gene expression; Fatty acyl-CoA biosynthesis; Vitamin B5 (pantothenate) metabolism; Activation of gene expression by SREBF (SREBP)	23	High	1	Acetyl [N-Term]
FALSE	High	Master Protein	Q14240	Eukaryotic initiation factor 4A-II OS=Homo sapiens OX=9606 GN=EIF4A2 PE=1 SV=2	0	266.904	64	25	33	113	11	407	46.4	5.48	376.77	25	metabolic process;regulation of biological process	cytosol	catalytic activity;DNA binding;nucleotide binding;protein binding;RNA binding	Pf00270, Pf00271, Pf04851	1974	ENSG00000156976.16	EIF4A2	3	RNA transport	Translation Factors	ISG15 antiviral mechanism; L13a-mediated translational silencing of Ceruloplasmin expression; Translation initiation complex formation; GTP hydrolysis and joining of the 60S ribosomal subunit; Deadenylation of mRNA; Ribosomal scanning and start codon recognition	19	High	1
FALSE	High	Master Protein	P00966	Argininosuccinate synthase OS=Homo sapiens OX=9606 GN=ASS1 PE=1 SV=2	0	261.834	53	19	26	76	19	412	46.5	8.02	278.56	19	metabolic process;regulation of biological process;response to stimulus	cytoplasm;cytosol;mitochondrion	catalytic activity;nucleotide binding;protein binding;RNA binding	Pf00764, Pf03054, Pf06508	445	ENSG00000130707.17	ASS1	9	Arginine biosynthesis; Alanine, aspartate and glutamate metabolism; Biosynthesis of amino acids; Metabolic pathways	Alanine and aspartate metabolism; Amino Acid metabolism; Urea cycle and metabolism of amino groups	Urea cycle	11	High	1
FALSE	High	Master Protein	Q15365	Poly(rC)-binding protein 1 OS=Homo sapiens OX=9606 GN=PCBP1 PE=1 SV=2	0	260.888	59	14	24	100	11	356	37.5	7.09	394.32	14	metabolic process;regulation of biological process	cytoplasm;cytosol;membrane;nucleus	DNA binding;protein binding;RNA binding	Pf00013, Pf13014	5093	ENSG00000169564.6	PCBP1	2	Spliceosome		mRNA Splicing - Major Pathway	5	High	1	Acetyl [N-Term]
FALSE	High	Master Protein	P17844	Probable ATP-dependent RNA helicase DDX5 OS=Homo sapiens OX=9606 GN=DDX5 PE=1 SV=1	0	260.097	43	26	34	78	20	614	69.1	8.92	214.43	26	cell differentiation;cell growth;cell organization and biogenesis;metabolic process;regulation of biological process;response to stimulus	cytoplasm;membrane;nucleus;spliceosomal complex	catalytic activity;nucleotide binding;protein binding;RNA binding	Pf00270, Pf00271, Pf08061	1655	ENSG00000108654.13	DDX5	17	Spliceosome; Proteoglycans in cancer; Transcriptional misregulation in cancer		mRNA Splicing - Major Pathway	7	High	1
FALSE	High	Master Protein	Q9Y230	RuvB-like 2 OS=Homo sapiens OX=9606 GN=RUVBL2 PE=1 SV=3	0	259.525	54	25	29	62	25	463	51.1	5.64	212.07	25	cell organization and biogenesis;metabolic process;regulation of biological process;response to stimulus	cytoplasm;cytosol;membrane;nucleus	catalytic activity;DNA binding;nucleotide binding;protein binding	Pf00004, Pf03796, Pf06068, Pf13481	10856	ENSG00000183207.13	RUVBL2	19			HATs acetylate histones; Telomere Extension By Telomerase	8	High	1
FALSE	High	Master Protein	Q9NZN4	EH domain-containing protein 2 OS=Homo sapiens OX=9606 GN=EHD2 PE=1 SV=2	0	259.404	57	25	31	49	22	543	61.1	6.46	153.39	25	cell organization and biogenesis;coagulation;regulation of biological process;transport	cytoplasm;cytoskeleton;cytosol;endosome;membrane;nucleus	catalytic activity;metal ion binding;nucleotide binding;protein binding	Pf00350, Pf01926, Pf12763	30846	ENSG00000024422.11	EHD2	19	Endocytosis	Insulin Signaling	Factors involved in megakaryocyte development and platelet production	4	High	1
FALSE	High	Master Protein	Q3LXA3	Triokinase/FMN cyclase OS=Homo sapiens OX=9606 GN=TKFC PE=1 SV=2	0	259.374	46	21	22	51	21	575	58.9	7.49	179.6	21	defense response;metabolic process;regulation of biological process;response to stimulus	cytosol;nucleus	catalytic activity;metal ion binding;nucleotide binding;protein binding	Pf02733, Pf02734	26007	ENSG00000149476.15	DAK; TKFC	11	Carbon metabolism; Glycerolipid metabolism; Fructose and mannose metabolism; RIG-I-like receptor signaling pathway; Metabolic pathways	RIG-I-like Receptor Signaling	Fructose catabolism; DDX58/IFIH1-mediated induction of interferon-alpha/beta	13	High	1
FALSE	High	Master Protein	P54577	Tyrosine--tRNA ligase, cytoplasmic OS=Homo sapiens OX=9606 GN=YARS1 PE=1 SV=4	0	258.233	58	32	38	78	32	528	59.1	7.05	233.8	32	cell death;metabolic process;regulation of biological process;response to stimulus	cytoplasm;cytosol	catalytic activity;nucleotide binding;protein binding;RNA binding;signal transducer activity	Pf00579, Pf01588	8565	ENSG00000134684.10	YARS	1	Aminoacyl-tRNA biosynthesis		Cytosolic tRNA aminoacylation	5	High	1	Met-loss+Acetyl [N-Term]
FALSE	High	Master Protein	P62191	26S proteasome regulatory subunit 4 OS=Homo sapiens OX=9606 GN=PSMC1 PE=1 SV=1	0	257.738	52	22	28	66	21	440	49.2	6.21	227.54	22	metabolic process;regulation of biological process;response to stimulus;transport	cytoplasm;cytosol;membrane;nucleus;proteasome	catalytic activity;nucleotide binding;protein binding;RNA binding	Pf00004, Pf00910, Pf01078, Pf05496, Pf05673, Pf05729, Pf07724, Pf07726, Pf07728, Pf13191, Pf13401	5700	ENSG00000100764.13	PSMC1	14	Viral carcinogenesis; Epstein-Barr virus infection; Proteasome	Proteasome Degradation; Parkin-Ubiquitin Proteasomal System pathway	Regulation of RAS by GAPs; CDT1 association with the CDC6:ORC:origin complex; Downstream TCR signaling; UCH proteinases; NIK-->noncanonical NF-kB signaling; Hh mutants that don't undergo autocatalytic processing are degraded by ERAD; SCF-beta-TrCP mediated degradation of Emi1; Cross-presentation of soluble exogenous antigens (endosomes); Separation of Sister Chromatids; Vpu mediated degradation o…	155	High	1
FALSE	High	Master Protein	Q9UMX0	Ubiquilin-1 OS=Homo sapiens OX=9606 GN=UBQLN1 PE=1 SV=2	0	257.616	48	15	23	50	9	589	62.5	5.11	183.6	15	cell communication;cell organization and biogenesis;metabolic process;regulation of biological process;response to stimulus	cytoplasm;cytosol;endoplasmic reticulum;membrane;nucleus;proteasome;vacuole	protein binding	Pf00240, Pf00627, Pf11976	29979	ENSG00000135018.13	UBQLN1	9	Protein processing in endoplasmic reticulum		Cargo recognition for clathrin-mediated endocytosis	5	High	1	Met-loss+Acetyl [N-Term]
FALSE	High	Master Protein	P48444	Coatomer subunit delta OS=Homo sapiens OX=9606 GN=ARCN1 PE=1 SV=1	0	256.862	52	25	35	72	25	511	57.2	6.21	224.15	25	response to stimulus;transport	cytoplasm;cytosol;endoplasmic reticulum;Golgi;membrane	RNA binding	Pf00928	372	ENSG00000095139.13	ARCN1	11		miR-517 relationship with ARCN1 and USP1	COPI-dependent Golgi-to-ER retrograde traffic; COPI-mediated anterograde transport	12	High	1
FALSE	High	Master Protein	O00231	26S proteasome non-ATPase regulatory subunit 11 OS=Homo sapiens OX=9606 GN=PSMD11 PE=1 SV=3	0	256.748	64	27	31	73	27	422	47.4	6.48	221.54	27	cell differentiation;cell organization and biogenesis;metabolic process;regulation of biological process;response to stimulus;transport	cytoplasm;cytosol;extracellular;membrane;nucleus;organelle lumen;proteasome	catalytic activity;protein binding;structural molecule activity	Pf01399	5717	ENSG00000108671.9	PSMD11	17	Epstein-Barr virus infection; Proteasome	Proteasome Degradation; Parkin-Ubiquitin Proteasomal System pathway	Regulation of RAS by GAPs; CDT1 association with the CDC6:ORC:origin complex; Downstream TCR signaling; UCH proteinases; NIK-->noncanonical NF-kB signaling; Hh mutants that don't undergo autocatalytic processing are degraded by ERAD; SCF-beta-TrCP mediated degradation of Emi1; Neutrophil degranulation; Cross-presentation of soluble exogenous antigens (endosomes); Separation of Sister Chromatids; …	153	High	1	Met-loss+Acetyl [N-Term]
FALSE	High	Master Protein	P38919	Eukaryotic initiation factor 4A-III OS=Homo sapiens OX=9606 GN=EIF4A3 PE=1 SV=4	0	255.946	68	28	37	77	23	411	46.8	6.73	216.41	28	metabolic process;regulation of biological process;response to stimulus;transport	cytoplasm;cytosol;membrane;nucleus;spliceosomal complex	catalytic activity;nucleotide binding;protein binding;RNA binding	Pf00270, Pf00271	9775	ENSG00000141543.9	EIF4A3	17	Spliceosome; mRNA surveillance pathway; RNA transport		ISG15 antiviral mechanism; mRNA 3'-end processing; mRNA Splicing - Major Pathway; Cleavage of Growing Transcript in the Termination Region ; Regulation of expression of SLITs and ROBOs; Transport of Mature mRNA derived from an Intron-Containing Transcript; Nonsense Mediated Decay (NMD) enhanced by the Exon Junction Complex (EJC); Deadenylation of mRNA	27	High	1	Met-loss+Acetyl [N-Term]
FALSE	High	Master Protein	P49588	Alanine--tRNA ligase, cytoplasmic OS=Homo sapiens OX=9606 GN=AARS1 PE=1 SV=2	0	254.648	34	25	32	48	25	968	106.7	5.53	135.77	25	metabolic process;regulation of biological process	cytoplasm;cytosol;membrane;mitochondrion	catalytic activity;metal ion binding;nucleotide binding;RNA binding	Pf01411, Pf02272, Pf07973	16	ENSG00000090861.15	AARS	16	Aminoacyl-tRNA biosynthesis		Cytosolic tRNA aminoacylation	5	High	1	Acetyl [N-Term]
FALSE	High	Master Protein	Q15437	Protein transport protein Sec23B OS=Homo sapiens OX=9606 GN=SEC23B PE=1 SV=2	0	252.91	43	21	25	36	19	767	86.4	6.89	133.42	21	transport	cytoplasm;cytosol;endoplasmic reticulum;membrane	metal ion binding;protein binding	Pf00626, Pf04810, Pf04811, Pf04815, Pf08033	10483	ENSG00000101310.14	SEC23B	20	Protein processing in endoplasmic reticulum	Sterol Regulatory Element-Binding Proteins (SREBP) signalling		2	High	1	Met-loss+Acetyl [N-Term]
FALSE	High	Master Protein	O14579	Coatomer subunit epsilon OS=Homo sapiens OX=9606 GN=COPE PE=1 SV=3	0	252.042	59	17	22	53	17	308	34.5	5.12	191.1	17	transport	cytoplasm;cytosol;Golgi;membrane	protein binding;structural molecule activity	Pf04733	11316	ENSG00000105669.13	COPE	19			COPI-dependent Golgi-to-ER retrograde traffic; COPI-mediated anterograde transport	11	High	1	Met-loss [N-Term]
FALSE	High	Master Protein	O60664	Perilipin-3 OS=Homo sapiens OX=9606 GN=PLIN3 PE=1 SV=3	0	249.099	60	18	20	50	18	434	47	5.44	184.19	18	transport	cytoplasm;cytosol;endosome;Golgi;membrane	protein binding	Pf03036	10226	ENSG00000105355.8	PLIN3	19			Triglyceride catabolism; Retrograde transport at the Trans-Golgi-Network	8	High	1	Met-loss+Acetyl [N-Term]
FALSE	High	Master Protein	Q6P996	Pyridoxal-dependent decarboxylase domain-containing protein 1 OS=Homo sapiens OX=9606 GN=PDXDC1 PE=1 SV=2	0	248.892	44	22	23	39	22	788	86.7	5.38	143.9	22	metabolic process	Golgi	catalytic activity;protein binding	Pf00282, Pf01212	23042; 102724985	ENSG00000275498.5; ENSG00000179889.18	PDXDC1; LOC102724985	16; CHR_HSCHR16_1_CTG1				0	High	1
FALSE	High	Master Protein	Q99536	Synaptic vesicle membrane protein VAT-1 homolog OS=Homo sapiens OX=9606 GN=VAT1 PE=1 SV=2	0	248.194	58	18	20	56	18	393	41.9	6.29	221.12	18	metabolic process;regulation of biological process;transport	cytoplasm;extracellular;membrane;mitochondrion;organelle lumen	catalytic activity;metal ion binding	Pf00107, Pf08240, Pf13602	10493	ENSG00000108828.15	VAT1	17			Neutrophil degranulation	3	High	1	Met-loss+Acetyl [N-Term]
FALSE	High	Master Protein	O00232	26S proteasome non-ATPase regulatory subunit 12 OS=Homo sapiens OX=9606 GN=PSMD12 PE=1 SV=3	0	245.769	45	23	31	52	23	456	52.9	7.65	161.15	23	metabolic process;regulation of biological process;response to stimulus;transport	cytoplasm;cytosol;extracellular;membrane;organelle lumen;proteasome	catalytic activity;protein binding	Pf01399	5718	ENSG00000197170.9	PSMD12	17	Epstein-Barr virus infection; Proteasome	Proteasome Degradation; Parkin-Ubiquitin Proteasomal System pathway	Regulation of RAS by GAPs; CDT1 association with the CDC6:ORC:origin complex; Downstream TCR signaling; UCH proteinases; NIK-->noncanonical NF-kB signaling; Hh mutants that don't undergo autocatalytic processing are degraded by ERAD; SCF-beta-TrCP mediated degradation of Emi1; Neutrophil degranulation; Cross-presentation of soluble exogenous antigens (endosomes); Separation of Sister Chromatids; …	153	High	1
FALSE	High	Master Protein	Q15436	Protein transport protein Sec23A OS=Homo sapiens OX=9606 GN=SEC23A PE=1 SV=2	0	245.693	35	20	27	48	18	765	86.1	7.08	151.66	20	cell organization and biogenesis;transport	cytoplasm;cytosol;endoplasmic reticulum;membrane	metal ion binding;protein binding	Pf00626, Pf04810, Pf04811, Pf04815, Pf08033	10484	ENSG00000100934.14	SEC23A	14	Protein processing in endoplasmic reticulum	Sterol Regulatory Element-Binding Proteins (SREBP) signalling	Regulation of cholesterol biosynthesis by SREBP (SREBF); Cargo concentration in the ER; Antigen Presentation: Folding, assembly and peptide loading of class I MHC; COPII (Coat Protein 2) Mediated Vesicle Transport; MHC class II antigen presentation	20	High	1	Met-loss+Acetyl [N-Term]
FALSE	High	Master Protein	Q7L2H7	Eukaryotic translation initiation factor 3 subunit M OS=Homo sapiens OX=9606 GN=EIF3M PE=1 SV=1	0	244.563	43	13	18	54	13	374	42.5	5.63	200.33	13	metabolic process	cytoplasm;cytosol	protein binding;RNA binding	Pf01399	10480	ENSG00000149100.12	EIF3M	11			Formation of the ternary complex, and subsequently, the 43S complex; L13a-mediated translational silencing of Ceruloplasmin expression; Translation initiation complex formation; GTP hydrolysis and joining of the 60S ribosomal subunit; Formation of a pool of free 40S subunits; Ribosomal scanning and start codon recognition	11	High	1	Met-loss+Acetyl [N-Term]
FALSE	High	Master Protein	P11586	C-1-tetrahydrofolate synthase, cytoplasmic OS=Homo sapiens OX=9606 GN=MTHFD1 PE=1 SV=3	0	243.955	50	32	33	54	32	935	101.5	7.3	164.72	32	metabolic process	cytoplasm;cytosol;membrane;mitochondrion	catalytic activity;nucleotide binding;protein binding	Pf00763, Pf01268, Pf02882	4522		MTHFD1	14	One carbon pool by folate; Metabolic pathways	Folate Metabolism; One Carbon Metabolism; Trans-sulfuration and one carbon metabolism	Metabolism of folate and pterines	9	High	1
FALSE	High	Master Protein	Q92973	Transportin-1 OS=Homo sapiens OX=9606 GN=TNPO1 PE=1 SV=2	0	243.899	37	25	28	66	20	898	102.3	4.98	203.93	25	cellular component movement;regulation of biological process;transport	cytoplasm;cytosol;membrane;nucleus	protein binding;RNA binding;transporter activity	Pf03810, Pf13513, Pf13646	3842	ENSG00000083312.17	TNPO1	5			Tristetraprolin (TTP, ZFP36) binds and destabilizes mRNA; Intraflagellar transport	6	High	1
FALSE	High	Master Protein	Q9Y265	RuvB-like 1 OS=Homo sapiens OX=9606 GN=RUVBL1 PE=1 SV=1	0	243.843	50	19	23	62	19	456	50.2	6.42	220.63	19	cell division;cell organization and biogenesis;metabolic process;regulation of biological process;response to stimulus	cytoplasm;cytoskeleton;cytosol;membrane;nucleus	catalytic activity;nucleotide binding;protein binding	Pf00004, Pf01078, Pf01695, Pf05496, Pf06068, Pf06414, Pf07726, Pf13191, Pf13238, Pf13245, Pf13481	8607	ENSG00000175792.11	RUVBL1	3	Wnt signaling pathway	Gastric Cancer Network 1	Ub-specific processing proteases; UCH proteinases; DNA Damage Recognition in GG-NER; HATs acetylate histones; Formation of the beta-catenin:TCF transactivating complex; Telomere Extension By Telomerase; Deposition of new CENPA-containing nucleosomes at the centromere	25	High	1
FALSE	High	Master Protein	Q92499	ATP-dependent RNA helicase DDX1 OS=Homo sapiens OX=9606 GN=DDX1 PE=1 SV=2	0	243.733	42	25	27	59	25	740	82.4	7.23	174.36	25	cell organization and biogenesis;development;metabolic process;regulation of biological process;response to stimulus	cytoplasm;cytosol;membrane;nucleus	catalytic activity;DNA binding;nucleotide binding;protein binding;RNA binding	Pf00270, Pf00271, Pf00622	1653	ENSG00000079785.14	DDX1	2		DDX1 as a regulatory component of the Drosha microprocessor; mRNA Processing	tRNA processing in the nucleus	5	High	1
FALSE	High	Master Protein	Q01518	Adenylyl cyclase-associated protein 1 OS=Homo sapiens OX=9606 GN=CAP1 PE=1 SV=5	0	243.344	45	19	26	51	18	475	51.9	8.06	189.12	19	cell organization and biogenesis;cellular component movement;regulation of biological process;response to stimulus;transport	cytoplasm;cytoskeleton;extracellular;membrane;organelle lumen	protein binding	Pf01213, Pf07986, Pf08603	10487	ENSG00000131236.16	CAP1	1		Angiopoietin Like Protein 8 Regulatory Pathway; Insulin Signaling	Platelet degranulation ; Neutrophil degranulation; Role of ABL in ROBO-SLIT signaling	13	High	1	Met-loss+Acetyl [N-Term]
FALSE	High	Master Protein	P42166	Lamina-associated polypeptide 2, isoform alpha OS=Homo sapiens OX=9606 GN=TMPO PE=1 SV=2	0	240.233	44	20	20	37	11	694	75.4	7.66	147.56	20	regulation of biological process	chromosome;nucleus	DNA binding;protein binding	Pf03020, Pf08198, Pf11560	7112	ENSG00000120802.13	TMPO	12				0	High	1	Met-loss [N-Term]
FALSE	High	Master Protein	P07237	Protein disulfide-isomerase OS=Homo sapiens OX=9606 GN=P4HB PE=1 SV=3	0	238.825	49	25	28	61	25	508	57.1	4.87	187.15	25	cell organization and biogenesis;cellular homeostasis;metabolic process;regulation of biological process;response to stimulus	endoplasmic reticulum;extracellular;membrane;organelle lumen	catalytic activity;metal ion binding;protein binding;RNA binding	Pf00085, Pf01216, Pf13098, Pf13848, Pf13899, Pf13905	5034	ENSG00000185624.14	P4HB	17	Protein processing in endoplasmic reticulum		Post-translational protein phosphorylation; Regulation of Insulin-like Growth Factor (IGF) transport and uptake by Insulin-like Growth Factor Binding Proteins (IGFBPs); VLDL assembly; Chylomicron assembly; Collagen biosynthesis and modifying enzymes; Interleukin-12 family signaling; Detoxification of Reactive Oxygen Species; Hedgehog ligand biogenesis	23	High	1
FALSE	High	Master Protein	O95340	Bifunctional 3'-phosphoadenosine 5'-phosphosulfate synthase 2 OS=Homo sapiens OX=9606 GN=PAPSS2 PE=1 SV=2	0	238.758	48	25	29	68	25	614	69.5	8.03	204.67	25	coagulation;metabolic process	cytosol	catalytic activity;nucleotide binding	Pf01583, Pf01747, Pf13207, Pf13238, Pf13671, Pf14306	9060	ENSG00000198682.12	PAPSS2	10	Purine metabolism; Selenocompound metabolism; Sulfur metabolism; Metabolic pathways	RANKL/RANK (Receptor activator of NFKB (ligand)) Signaling Pathway; Sulfation Biotransformation Reaction	Transport and synthesis of PAPS; Defective PAPSS2 causes SEMD-PA; Metabolism of ingested H2SeO4 and H2SeO3 into H2Se	20	High	1
FALSE	High	Master Protein	O60716	Catenin delta-1 OS=Homo sapiens OX=9606 GN=CTNND1 PE=1 SV=1	0	238.681	34	24	26	36	24	968	108.1	6.23	112.51	24	cell organization and biogenesis;metabolic process;regulation of biological process;response to stimulus	cytoplasm;cytosol;membrane;nucleus	protein binding	Pf00514	1500	ENSG00000198561.13	CTNND1	11	Rap1 signaling pathway; Adherens junction; Leukocyte transendothelial migration	VEGFA-VEGFR2 Signaling Pathway; Wnt Signaling Pathway and Pluripotency	VEGFR2 mediated vascular permeability; Adherens junctions interactions; InlA-mediated entry of Listeria monocytogenes into host cells	18	High	1
FALSE	High	Master Protein	Q9Y678	Coatomer subunit gamma-1 OS=Homo sapiens OX=9606 GN=COPG1 PE=1 SV=1	0	238.066	35	25	27	51	24	874	97.7	5.47	161.64	25	cellular component movement;transport	cytoplasm;cytosol;Golgi;membrane	protein binding;structural molecule activity	Pf01602, Pf08752	22820	ENSG00000181789.14	COPG1	3			COPI-dependent Golgi-to-ER retrograde traffic; COPI-mediated anterograde transport	11	High	1
FALSE	High	Master Protein	O95373	Importin-7 OS=Homo sapiens OX=9606 GN=IPO7 PE=1 SV=1	0	237.438	24	20	22	41	20	1038	119.4	4.82	144.13	20	defense response;regulation of biological process;response to stimulus;transport	cytoplasm;cytosol;membrane;nucleus	enzyme regulator activity;protein binding;transporter activity	Pf03810, Pf08506	10527	ENSG00000205339.9	IPO7	11				0	High	1	Acetyl [N-Term]
FALSE	High	Master Protein	Q9Y262	Eukaryotic translation initiation factor 3 subunit L OS=Homo sapiens OX=9606 GN=EIF3L PE=1 SV=1	0	237.099	55	26	27	51	26	564	66.7	6.34	164.2	26	metabolic process	cytoplasm;cytosol;membrane	protein binding;RNA binding	Pf10255	51386	ENSG00000100129.17	EIF3L	22			Formation of the ternary complex, and subsequently, the 43S complex; L13a-mediated translational silencing of Ceruloplasmin expression; Translation initiation complex formation; GTP hydrolysis and joining of the 60S ribosomal subunit; Formation of a pool of free 40S subunits; Ribosomal scanning and start codon recognition	11	High	1	Met-loss+Acetyl [N-Term]
FALSE	High	Master Protein	P02545	Prelamin-A/C OS=Homo sapiens OX=9606 GN=LMNA PE=1 SV=1	0	236.491	43	28	31	53	27	664	74.1	7.02	165.34	28	cell organization and biogenesis;regulation of biological process;response to stimulus;transport	cytosol;membrane;nucleus	protein binding;structural molecule activity	Pf00038, Pf00932	4000	ENSG00000160789.19	LMNA	1	Arrhythmogenic right ventricular cardiomyopathy (ARVC); Dilated cardiomyopathy; Apoptosis; Hypertrophic cardiomyopathy (HCM)	Arrhythmogenic Right Ventricular Cardiomyopathy; Adipogenesis; Fas Ligand (FasL) pathway and Stress induction of Heat Shock Proteins (HSP) regulation	Signaling by BRAF and RAF fusions; Breakdown of the nuclear lamina; XBP1(S) activates chaperone genes; Initiation of Nuclear Envelope Reformation; Clearance of Nuclear Envelope Membranes from Chromatin; Depolymerisation of the Nuclear Lamina; Deregulated CDK5 triggers multiple neurodegenerative pathways in Alzheimer's disease models	33	High	1
FALSE	High	Master Protein	O43175	D-3-phosphoglycerate dehydrogenase OS=Homo sapiens OX=9606 GN=PHGDH PE=1 SV=4	0	236.112	45	19	25	74	19	533	56.6	6.71	254.26	19	metabolic process	cytosol	catalytic activity;nucleotide binding	Pf00389, Pf02826	26227	ENSG00000092621.11	PHGDH	1	Carbon metabolism; Glycine, serine and threonine metabolism; Biosynthesis of amino acids; Metabolic pathways	Trans-sulfuration and one carbon metabolism	Serine biosynthesis	9	High	1	Met-loss+Acetyl [N-Term]
FALSE	High	Master Protein	P09874	Poly [ADP-ribose] polymerase 1 OS=Homo sapiens OX=9606 GN=PARP1 PE=1 SV=4	0	234.908	35	30	34	51	30	1014	113	8.88	136.37	30	cell death;cell differentiation;cell organization and biogenesis;metabolic process;regulation of biological process;response to stimulus	membrane;mitochondrion;nucleus	catalytic activity;DNA binding;metal ion binding;nucleotide binding;protein binding;RNA binding	Pf00533, Pf00644, Pf00645, Pf02877, Pf05406, Pf08063	142	ENSG00000143799.12	PARP1	1	Base excision repair; NF-kappa B signaling pathway; Apoptosis	Corticotropin-releasing hormone signaling pathway; Nanoparticle triggered regulated necrosis; Fas Ligand (FasL) pathway and Stress induction of Heat Shock Proteins (HSP) regulation; NAD metabolism, sirtuins and aging; NAD+ metabolism; NAD+ biosynthetic pathways	POLB-Dependent Long Patch Base Excision Repair; Dual Incision in GG-NER; Formation of Incision Complex in GG-NER; Downregulation of SMAD2/3:SMAD4 transcriptional activity; DNA Damage Recognition in GG-NER; HDR through MMEJ (alt-NHEJ); SUMOylation of DNA damage response and repair proteins	35	High	1
FALSE	High	Master Protein	Q16851	UTP--glucose-1-phosphate uridylyltransferase OS=Homo sapiens OX=9606 GN=UGP2 PE=1 SV=5	0	234.796	48	21	23	43	21	508	56.9	8.15	150.2	21	metabolic process	cytoplasm;cytosol;nucleus	catalytic activity;metal ion binding;nucleotide binding;protein binding	Pf01704	7360	ENSG00000169764.15	UGP2	2	Galactose metabolism; Starch and sucrose metabolism; Amino sugar and nucleotide sugar metabolism; Pentose and glucuronate interconversions; Metabolic pathways	Exercise-induced Circadian Regulation; Glycogen Metabolism; Glucuronidation	Formation of the active cofactor, UDP-glucuronate; Glycogen synthesis	16	High	1
FALSE	High	Master Protein	Q9Y3I0	RNA-splicing ligase RtcB homolog OS=Homo sapiens OX=9606 GN=RTCB PE=1 SV=1	0	234.758	53	21	29	62	21	505	55.2	7.23	195.2	21	metabolic process	cytoplasm;cytosol;membrane;nucleus	catalytic activity;metal ion binding;nucleotide binding;protein binding;RNA binding	Pf01139	51493	ENSG00000100220.11	C22orf28; RTCB	22			tRNA processing in the nucleus	3	High	1
FALSE	High	Master Protein	O00571	ATP-dependent RNA helicase DDX3X OS=Homo sapiens OX=9606 GN=DDX3X PE=1 SV=3	0	234.645	49	29	34	56	28	662	73.2	7.18	167.49	29	cell death;cell organization and biogenesis;defense response;metabolic process;regulation of biological process;response to stimulus;transport	cytoplasm;cytosol;extracellular;membrane;mitochondrion;nucleus;organelle lumen	catalytic activity;DNA binding;enzyme regulator activity;nucleotide binding;protein binding;RNA binding	Pf00270, Pf00271, Pf04851	1654	ENSG00000215301.9	DDX3X	X	Viral carcinogenesis; Hepatitis B; RIG-I-like receptor signaling pathway	RIG-I-like Receptor Signaling	Neutrophil degranulation	7	High	1	Met-loss+Acetyl [N-Term]
FALSE	High	Master Protein	Q13177	Serine/threonine-protein kinase PAK 2 OS=Homo sapiens OX=9606 GN=PAK2 PE=1 SV=3	0	234.131	55	24	30	58	20	524	58	5.96	162.27	24	cell death;cell organization and biogenesis;cellular component movement;metabolic process;regulation of biological process;response to stimulus	cytoplasm;cytosol;membrane;nucleus	catalytic activity;enzyme regulator activity;nucleotide binding;protein binding	Pf00069, Pf00786, Pf07714, Pf14531	5062	ENSG00000180370.10	PAK2	3	T cell receptor signaling pathway; MAPK signaling pathway; ErbB signaling pathway; Renal cell carcinoma; Focal adhesion; Regulation of actin cytoskeleton; Ras signaling pathway; Axon guidance	Integrin-mediated Cell Adhesion; Apoptosis-related network due to altered Notch3 in ovarian cancer; Focal Adhesion; Fas Ligand (FasL) pathway and Stress induction of Heat Shock Proteins (HSP) regulation; TGF-beta Signaling Pathway; MAPK Signaling Pathway; VEGFA-VEGFR2 Signaling Pathway; Regulation of Actin Cytoskeleton	Sema3A PAK dependent Axon repulsion; Smooth Muscle Contraction; FCERI mediated MAPK activation; Nef and signal transduction; Ephrin signaling; Generation of second messenger molecules; Regulation of PAK-2p34 activity by PS-GAP/RHG10; Interleukin-12 family signaling; RHO GTPases activate PAKs; Gene and protein expression by JAK-STAT signaling after Interleukin-12 stimulation; Stimulation of the ce…	65	High	1	Met-loss+Acetyl [N-Term]
FALSE	High	Master Protein	Q15084	Protein disulfide-isomerase A6 OS=Homo sapiens OX=9606 GN=PDIA6 PE=1 SV=1	0	233.211	42	17	17	46	17	440	48.1	5.08	172.5	17	cellular homeostasis;metabolic process;regulation of biological process;response to stimulus;transport	cytosol;endoplasmic reticulum;membrane;organelle lumen	catalytic activity;protein binding	Pf00085, Pf13098, Pf13848, Pf13899, Pf13905	10130	ENSG00000143870.12	PDIA6	2	Protein processing in endoplasmic reticulum	Photodynamic therapy-induced unfolded protein response	Post-translational protein phosphorylation; Regulation of Insulin-like Growth Factor (IGF) transport and uptake by Insulin-like Growth Factor Binding Proteins (IGFBPs); XBP1(S) activates chaperone genes	9	High	1
FALSE	High	Master Protein	O95433	Activator of 90 kDa heat shock protein ATPase homolog 1 OS=Homo sapiens OX=9606 GN=AHSA1 PE=1 SV=1	0	230.97	64	17	21	58	17	338	38.3	5.53	203.51	17	regulation of biological process;response to stimulus	cytoplasm;cytosol;endoplasmic reticulum	enzyme regulator activity;protein binding	Pf08327, Pf09229	10598	ENSG00000100591.7	AHSA1	14		T-Cell antigen Receptor (TCR) pathway during Staphylococcus aureus infection		1	High	1
FALSE	High	Master Protein	P25705	ATP synthase subunit alpha, mitochondrial OS=Homo sapiens OX=9606 GN=ATP5F1A PE=1 SV=1	0	229.434	50	22	23	60	22	553	59.7	9.13	196.37	22	cell organization and biogenesis;metabolic process;regulation of biological process;transport	membrane;mitochondrion;organelle lumen	catalytic activity;nucleotide binding;protein binding;RNA binding;transporter activity	Pf00006, Pf00306, Pf02663, Pf02874, Pf05943	498	ENSG00000152234.15	ATP5A1	18	Huntington's disease; Parkinson's disease; Alzheimer's disease; Oxidative phosphorylation; Metabolic pathways	Electron Transport Chain; Oxidative phosphorylation	Cristae formation; Mitochondrial protein import; Formation of ATP by chemiosmotic coupling; Metabolism of proteins	16	High	1
FALSE	High	Master Protein	P39748	Flap endonuclease 1 OS=Homo sapiens OX=9606 GN=FEN1 PE=1 SV=1	0	228.802	49	18	22	68	18	380	42.6	8.62	222.98	18	cell organization and biogenesis;cellular homeostasis;metabolic process;regulation of biological process;response to stimulus	membrane;mitochondrion;nucleus	catalytic activity;DNA binding;metal ion binding;protein binding	Pf00752, Pf00867, Pf01367	2237	ENSG00000168496.3	FEN1	11	DNA replication; Non-homologous end-joining; Base excision repair		POLB-Dependent Long Patch Base Excision Repair; Early Phase of HIV Life Cycle; Removal of the Flap Intermediate; HDR through MMEJ (alt-NHEJ); PCNA-Dependent Long Patch Base Excision Repair; Removal of the Flap Intermediate from the C-strand	32	High	1
FALSE	High	Master Protein	P36578	60S ribosomal protein L4 OS=Homo sapiens OX=9606 GN=RPL4 PE=1 SV=5	0	228.447	33	18	19	51	18	427	47.7	11.06	184.03	18	cell organization and biogenesis;metabolic process;transport	cytoplasm;cytosol;endoplasmic reticulum;membrane;nucleus;ribosome	protein binding;RNA binding;structural molecule activity	Pf00573, Pf14374	6124	ENSG00000174444.14	RPL4	15	Ribosome	Cytoplasmic Ribosomal Proteins	Peptide chain elongation; Eukaryotic Translation Termination; Viral mRNA Translation; L13a-mediated translational silencing of Ceruloplasmin expression; Nonsense Mediated Decay (NMD) independent of the Exon Junction Complex (EJC); Selenocysteine synthesis; Nonsense Mediated Decay (NMD) enhanced by the Exon Junction Complex (EJC); GTP hydrolysis and joining of the 60S ribosomal subunit; Major path…	34	High	1
FALSE	High	Master Protein	P35998	26S proteasome regulatory subunit 7 OS=Homo sapiens OX=9606 GN=PSMC2 PE=1 SV=3	0	227.921	57	25	28	79	25	433	48.6	5.95	235.56	25	cell differentiation;metabolic process;regulation of biological process;response to stimulus;transport	cytoplasm;cytosol;extracellular;membrane;nucleus;organelle lumen;proteasome	catalytic activity;nucleotide binding;protein binding	Pf00004, Pf00158, Pf07724, Pf07726, Pf07728, Pf13191, Pf13401	5701	ENSG00000161057.11	PSMC2	7	Epstein-Barr virus infection; Proteasome	Proteasome Degradation; Parkin-Ubiquitin Proteasomal System pathway	Regulation of RAS by GAPs; CDT1 association with the CDC6:ORC:origin complex; Downstream TCR signaling; UCH proteinases; NIK-->noncanonical NF-kB signaling; Hh mutants that don't undergo autocatalytic processing are degraded by ERAD; SCF-beta-TrCP mediated degradation of Emi1; Neutrophil degranulation; Cross-presentation of soluble exogenous antigens (endosomes); Separation of Sister Chromatids; …	153	High	1	Met-loss [N-Term]
FALSE	High	Master Protein	P47897	Glutamine--tRNA ligase OS=Homo sapiens OX=9606 GN=QARS1 PE=1 SV=1	0	227.358	45	30	34	55	30	775	87.7	7.15	167.14	30	metabolic process;regulation of biological process	cytoplasm;cytosol;organelle lumen	catalytic activity;enzyme regulator activity;nucleotide binding;protein binding	Pf00749, Pf03950, Pf04557, Pf04558	5859	ENSG00000172053.17	QARS	3	Aminoacyl-tRNA biosynthesis; Metabolic pathways		Mitochondrial tRNA aminoacylation; Cytosolic tRNA aminoacylation; SeMet incorporation into proteins	11	High	1	Met-loss+Acetyl [N-Term]
FALSE	High	Master Protein	P40763	Signal transducer and activator of transcription 3 OS=Homo sapiens OX=9606 GN=STAT3 PE=1 SV=2	0	227.127	40	24	26	39	24	770	88	6.3	114.54	24	cell differentiation;cell organization and biogenesis;cell proliferation;cellular component movement;defense response;metabolic process;regulation of biological process;reproduction;response to stimulus;transport	cytoplasm;cytosol;membrane;mitochondrion;nucleus	DNA binding;protein binding;signal transducer activity	Pf00017, Pf01017, Pf02864, Pf02865	6774	ENSG00000168610.14	STAT3	17	Viral carcinogenesis; Inflammatory bowel disease (IBD); Hepatitis B; HIF-1 signaling pathway; Pancreatic cancer; FoxO signaling pathway; Prolactin signaling pathway; MicroRNAs in cancer; Epstein-Barr virus infection; Acute myeloid leukemia; Pathways in cancer; AGE-RAGE signaling pathway in diabetic complications; EGFR tyrosine kinase inhibitor resistance; Toxoplasmosis; Jak-STAT signaling pathway…	IL-5 Signaling Pathway; Androgen receptor signaling pathway; Physiological and Pathological Hypertrophy of the Heart; MicroRNAs in cardiomyocyte hypertrophy; TFs Regulate miRNAs related to cardiac hypertrophy; Cell Differentiation - Index; Human Thyroid Stimulating Hormone (TSH) signaling pathway; Leptin signaling pathway; Prolactin Signaling Pathway; Regulation of Microtubule Cytoskeleton; IL-7 …	Interleukin-15 signaling; Signaling by Leptin; POU5F1 (OCT4), SOX2, NANOG activate genes related to proliferation; Interleukin-35 Signalling; Interleukin-10 signaling; Interleukin-7 signaling; Downstream signal transduction; Signalling to STAT3; Association of TriC/CCT with target proteins during biosynthesis; Signaling by cytosolic FGFR1 fusion mutants; MET activates STAT3; Signaling by SCF-KIT;…	106	High	1	Met-loss+Acetyl [N-Term]
FALSE	High	Master Protein	Q9UNM6	26S proteasome non-ATPase regulatory subunit 13 OS=Homo sapiens OX=9606 GN=PSMD13 PE=1 SV=2	0	227.026	56	20	23	52	20	376	42.9	5.81	174.68	20	cell organization and biogenesis;metabolic process;regulation of biological process;response to stimulus;transport	cytosol;extracellular;membrane;nucleus;organelle lumen;proteasome	catalytic activity;protein binding;structural molecule activity	Pf01399	5719	ENSG00000185627.17	PSMD13	11	Epstein-Barr virus infection; Proteasome	Proteasome Degradation; Parkin-Ubiquitin Proteasomal System pathway	Regulation of RAS by GAPs; CDT1 association with the CDC6:ORC:origin complex; Downstream TCR signaling; UCH proteinases; NIK-->noncanonical NF-kB signaling; Hh mutants that don't undergo autocatalytic processing are degraded by ERAD; SCF-beta-TrCP mediated degradation of Emi1; Neutrophil degranulation; Cross-presentation of soluble exogenous antigens (endosomes); Separation of Sister Chromatids; …	153	High	1
FALSE	High	Master Protein	P12268	Inosine-5'-monophosphate dehydrogenase 2 OS=Homo sapiens OX=9606 GN=IMPDH2 PE=1 SV=2	0	225.941	39	20	21	41	19	514	55.8	6.9	143.61	20	cell organization and biogenesis;cell proliferation;metabolic process;response to stimulus;transport	cytoplasm;cytosol;extracellular;membrane;nucleus;organelle lumen	catalytic activity;DNA binding;metal ion binding;nucleotide binding;protein binding;RNA binding	Pf00478, Pf00571, Pf00977, Pf01070, Pf03060	3615	ENSG00000178035.11	IMPDH2	3	Purine metabolism; Metabolic pathways; Drug metabolism - other enzymes		Neutrophil degranulation; Purine ribonucleoside monophosphate biosynthesis	10	High	1
FALSE	High	Master Protein	Q9Y266	Nuclear migration protein nudC OS=Homo sapiens OX=9606 GN=NUDC PE=1 SV=1	0	225.162	53	21	32	69	21	331	38.2	5.38	180.37	21	cell division;cell organization and biogenesis;cell proliferation;development;metabolic process	cytoplasm;cytoskeleton;cytosol;nucleus	protein binding	Pf04969, Pf14050	10726	ENSG00000090273.13	NUDC	1			Amplification of signal from unattached kinetochores via a MAD2 inhibitory signal; Separation of Sister Chromatids; Resolution of Sister Chromatid Cohesion; RHO GTPases Activate Formins; Mitotic Telophase/Cytokinesis	17	High	1
FALSE	High	Master Protein	P31689	DnaJ homolog subfamily A member 1 OS=Homo sapiens OX=9606 GN=DNAJA1 PE=1 SV=2	0	224.719	46	14	17	38	14	397	44.8	7.08	145.62	14	cellular component movement;metabolic process;regulation of biological process;response to stimulus;transport	cytoplasm;cytoskeleton;cytosol;endoplasmic reticulum;membrane;mitochondrion;nucleus	enzyme regulator activity;metal ion binding;nucleotide binding;protein binding	Pf00226, Pf00684, Pf01556	3301	ENSG00000086061.15	DNAJA1	9	Protein processing in endoplasmic reticulum	Exercise-induced Circadian Regulation	HSP90 chaperone cycle for steroid hormone receptors (SHR)	5	High	1
FALSE	High	Master Protein	P40121	Macrophage-capping protein OS=Homo sapiens OX=9606 GN=CAPG PE=1 SV=2	0	223.94	46	13	17	47	13	348	38.5	6.19	186.15	13	cell organization and biogenesis;regulation of biological process	cytoplasm;extracellular;nucleus	protein binding	Pf00626	822	ENSG00000042493.15	CAPG	2		TYROBP Causal Network		1	High	1	Acetyl [N-Term]
FALSE	High	Master Protein	O00148	ATP-dependent RNA helicase DDX39A OS=Homo sapiens OX=9606 GN=DDX39A PE=1 SV=2	0	222.34	40	19	27	74	7	427	49.1	5.68	225.34	19	metabolic process;regulation of biological process;response to stimulus;transport	cytoplasm;membrane;nucleus;spliceosomal complex	catalytic activity;nucleotide binding;protein binding;RNA binding	Pf00270, Pf00271, Pf14617	10212	ENSG00000123136.14	DDX39A	19			Cleavage of Growing Transcript in the Termination Region ; Transport of Mature mRNA derived from an Intron-Containing Transcript; mRNA 3'-end processing	9	High	1	Met-loss+Acetyl [N-Term]
FALSE	High	Master Protein	Q16401	26S proteasome non-ATPase regulatory subunit 5 OS=Homo sapiens OX=9606 GN=PSMD5 PE=1 SV=3	0	221.618	50	21	23	52	21	504	56.2	5.48	173.1	21	cell organization and biogenesis;metabolic process;regulation of biological process;response to stimulus;transport	cytosol;proteasome	protein binding	Pf10508	5711	ENSG00000095261.13	PSMD5	9		Proteasome Degradation; Parkin-Ubiquitin Proteasomal System pathway	Regulation of RAS by GAPs; CDT1 association with the CDC6:ORC:origin complex; Downstream TCR signaling; UCH proteinases; NIK-->noncanonical NF-kB signaling; Hh mutants that don't undergo autocatalytic processing are degraded by ERAD; SCF-beta-TrCP mediated degradation of Emi1; Cross-presentation of soluble exogenous antigens (endosomes); Separation of Sister Chromatids; Vpu mediated degradation o…	150	High	1	Met-loss+Acetyl [N-Term]
FALSE	High	Master Protein	P49257	Protein ERGIC-53 OS=Homo sapiens OX=9606 GN=LMAN1 PE=1 SV=2	0	221.599	31	13	16	49	13	510	57.5	6.77	195.76	13	cell organization and biogenesis;coagulation;metabolic process;regulation of biological process;transport	endoplasmic reticulum;Golgi;membrane	metal ion binding;protein binding	Pf03388	3998	ENSG00000074695.5	LMAN1	18	Protein processing in endoplasmic reticulum	Complement and Coagulation Cascades	Cargo concentration in the ER; COPII (Coat Protein 2) Mediated Vesicle Transport	11	High	1
FALSE	High	Master Protein	P61221	ATP-binding cassette sub-family E member 1 OS=Homo sapiens OX=9606 GN=ABCE1 PE=1 SV=1	0	221.082	40	21	24	47	21	599	67.3	8.34	148.03	21	cell organization and biogenesis;metabolic process;regulation of biological process;transport	cytoplasm;cytosol;membrane;mitochondrion;organelle lumen	catalytic activity;enzyme regulator activity;metal ion binding;nucleotide binding;protein binding	Pf00005, Pf04068, Pf13304, Pf13671	6059	ENSG00000164163.10	ABCE1	4			Interferon alpha/beta signaling	4	High	1
FALSE	High	Master Protein	P17812	CTP synthase 1 OS=Homo sapiens OX=9606 GN=CTPS1 PE=1 SV=2	0	220.619	40	21	25	43	19	591	66.6	6.46	147.01	21	cell proliferation;metabolic process;response to stimulus	cytosol;membrane	catalytic activity;nucleotide binding;protein binding	Pf00117, Pf06418, Pf07722	1503	ENSG00000171793.13	CTPS1	1	Metabolic pathways; Pyrimidine metabolism		Interconversion of nucleotide di- and triphosphates	5	High	1
FALSE	High	Master Protein	O14929	Histone acetyltransferase type B catalytic subunit OS=Homo sapiens OX=9606 GN=HAT1 PE=1 SV=1	0	219.835	40	13	19	63	13	419	49.5	5.69	233.36	13	cell organization and biogenesis;metabolic process;regulation of biological process;response to stimulus	cytoplasm;nucleus	catalytic activity;protein binding	Pf10394	8520		HAT1	2	Alcoholism		HATs acetylate histones	4	High	1	Met-loss+Acetyl [N-Term]
FALSE	High	Master Protein	Q15046	Lysine--tRNA ligase OS=Homo sapiens OX=9606 GN=KARS1 PE=1 SV=3	0	219.795	47	25	26	48	25	597	68	6.35	161.93	25	metabolic process;regulation of biological process;response to stimulus	cytoplasm;cytosol;extracellular;membrane;mitochondrion;nucleus;organelle lumen	catalytic activity;nucleotide binding;protein binding;RNA binding	Pf00152, Pf00587, Pf01336	3735	ENSG00000065427.14	KARS	16	Aminoacyl-tRNA biosynthesis		Mitochondrial tRNA aminoacylation; Cytosolic tRNA aminoacylation; SeMet incorporation into proteins	10	High	1	Met-loss+Acetyl [N-Term]
FALSE	High	Master Protein	P43246	DNA mismatch repair protein Msh2 OS=Homo sapiens OX=9606 GN=MSH2 PE=1 SV=1	0	218.571	38	28	29	46	28	934	104.7	5.77	137.46	28	cell differentiation;cell organization and biogenesis;metabolic process;regulation of biological process;response to stimulus	membrane;nucleus	catalytic activity;DNA binding;metal ion binding;nucleotide binding;protein binding	Pf00488, Pf01624, Pf05188, Pf05190, Pf05192	4436	ENSG00000095002.13	MSH2	2	Colorectal cancer; Pathways in cancer; Mismatch repair; Platinum drug resistance	Rac1/Pak1/p38/MMP-2 pathway; Mismatch repair	Defective Mismatch Repair Associated With MSH3; Defective Mismatch Repair Associated With MSH2; Mismatch repair (MMR) directed by MSH2:MSH3 (MutSbeta); Mismatch repair (MMR) directed by MSH2:MSH6 (MutSalpha); TP53 Regulates Transcription of DNA Repair Genes; Defective Mismatch Repair Associated With MSH6	20	High	1
FALSE	High	Master Protein	P08237	ATP-dependent 6-phosphofructokinase, muscle type OS=Homo sapiens OX=9606 GN=PFKM PE=1 SV=2	0	218.087	33	20	22	40	17	780	85.1	7.99	128.23	20	cell organization and biogenesis;cellular homeostasis;metabolic process;regulation of biological process	cytoplasm;cytosol;membrane;nucleus	catalytic activity;metal ion binding;nucleotide binding;protein binding	Pf00365	5213	ENSG00000152556.15	PFKM	12	Central carbon metabolism in cancer; Carbon metabolism; Galactose metabolism; Fructose and mannose metabolism; Pentose phosphate pathway; AMPK signaling pathway; Glycolysis / Gluconeogenesis; RNA degradation; Biosynthesis of amino acids; Metabolic pathways	Insulin Signaling; Glycolysis and Gluconeogenesis	Glycolysis	16	High	1
FALSE	High	Master Protein	Q14166	Tubulin--tyrosine ligase-like protein 12 OS=Homo sapiens OX=9606 GN=TTLL12 PE=1 SV=2	0	217.833	42	21	24	43	21	644	74.4	5.53	145.71	21	metabolic process		catalytic activity;nucleotide binding	Pf03133	23170	ENSG00000100304.12	TTLL12	22			Carboxyterminal post-translational modifications of tubulin	3	High	1	Acetyl [N-Term]
FALSE	High	Master Protein	Q06830	Peroxiredoxin-1 OS=Homo sapiens OX=9606 GN=PRDX1 PE=1 SV=1	0	217.781	76	18	23	89	16	199	22.1	8.13	272.76	18	cell proliferation;cellular homeostasis;defense response;metabolic process;regulation of biological process;response to stimulus	cytoplasm;cytosol;mitochondrion;nucleus	antioxidant activity;catalytic activity;protein binding;RNA binding	Pf00578, Pf08534, Pf10417	5052	ENSG00000117450.13	PRDX1	1	Peroxisome	Androgen receptor signaling pathway; Selenium Micronutrient Network; NRF2 pathway	TP53 Regulates Metabolic Genes; Deregulated CDK5 triggers multiple neurodegenerative pathways in Alzheimer's disease models; Detoxification of Reactive Oxygen Species	15	High	1
FALSE	High	Master Protein	Q01813	ATP-dependent 6-phosphofructokinase, platelet type OS=Homo sapiens OX=9606 GN=PFKP PE=1 SV=2	0	217.122	32	22	25	44	18	784	85.5	7.55	129.92	22	metabolic process	cytoplasm;cytosol;membrane;nucleus	catalytic activity;metal ion binding;nucleotide binding;protein binding	Pf00365	5214	ENSG00000067057.16	PFKP	10	Central carbon metabolism in cancer; Carbon metabolism; Galactose metabolism; Thyroid hormone signaling pathway; Fructose and mannose metabolism; Pentose phosphate pathway; AMPK signaling pathway; Glycolysis / Gluconeogenesis; RNA degradation; Biosynthesis of amino acids; Metabolic pathways	Cori Cycle; Glycolysis and Gluconeogenesis	Glycolysis	17	High	1
FALSE	High	Master Protein	P23258	Tubulin gamma-1 chain OS=Homo sapiens OX=9606 GN=TUBG1 PE=1 SV=2	0	216.879	55	16	19	37	16	451	51.1	6.14	141.07	16	cell organization and biogenesis;regulation of biological process	chromosome;cytoplasm;cytoskeleton;cytosol;endosome	catalytic activity;nucleotide binding;protein binding;structural molecule activity	Pf00091, Pf03953	7283	ENSG00000131462.7	TUBG1	17			Regulation of PLK1 Activity at G2/M Transition; AURKA Activation by TPX2; Anchoring of the basal body to the plasma membrane; Recruitment of NuMA to mitotic centrosomes; Loss of Nlp from mitotic centrosomes; Recruitment of mitotic centrosome proteins and complexes	16	High	1
FALSE	High	Master Protein	Q9NUU7	ATP-dependent RNA helicase DDX19A OS=Homo sapiens OX=9606 GN=DDX19A PE=1 SV=1	0	216.852	53	23	26	49	5	478	53.9	6.58	167.42	23	metabolic process;regulation of biological process;transport	cytoplasm;membrane;nucleus;spliceosomal complex	catalytic activity;nucleotide binding;protein binding;RNA binding	Pf00270, Pf00271	55308	ENSG00000168872.16	DDX19A	16				0	High	1	Met-loss+Acetyl [N-Term]
FALSE	High	Master Protein	P62333	26S proteasome regulatory subunit 10B OS=Homo sapiens OX=9606 GN=PSMC6 PE=1 SV=1	0	216.246	48	15	23	60	15	389	44.1	7.49	186.98	15	cell organization and biogenesis;metabolic process;regulation of biological process;response to stimulus;transport	cytoplasm;cytosol;membrane;nucleus;proteasome	catalytic activity;nucleotide binding;protein binding;RNA binding	Pf00004, Pf00910, Pf01078, Pf05496, Pf07724, Pf07726, Pf07728, Pf13191, Pf13207, Pf13401	5706	ENSG00000100519.11	PSMC6	14	Epstein-Barr virus infection; Proteasome	Proteasome Degradation; Parkin-Ubiquitin Proteasomal System pathway	Regulation of RAS by GAPs; CDT1 association with the CDC6:ORC:origin complex; Downstream TCR signaling; UCH proteinases; NIK-->noncanonical NF-kB signaling; Hh mutants that don't undergo autocatalytic processing are degraded by ERAD; SCF-beta-TrCP mediated degradation of Emi1; Cross-presentation of soluble exogenous antigens (endosomes); Separation of Sister Chromatids; Vpu mediated degradation o…	152	High	1
FALSE	High	Master Protein	P26196	Probable ATP-dependent RNA helicase DDX6 OS=Homo sapiens OX=9606 GN=DDX6 PE=1 SV=2	0	215.869	40	16	20	45	16	483	54.4	8.66	156.01	16	cell organization and biogenesis;metabolic process;regulation of biological process	cytoplasm;cytosol;membrane;mitochondrion;nucleus	catalytic activity;nucleotide binding;protein binding;RNA binding	Pf00270, Pf00271, Pf14617	1656	ENSG00000110367.11	DDX6	11	RNA degradation		mRNA decay by 5' to 3' exoribonuclease	4	High	1
FALSE	High	Master Protein	P53396	ATP-citrate synthase OS=Homo sapiens OX=9606 GN=ACLY PE=1 SV=3	0	215.8	36	29	32	54	29	1101	120.8	7.33	157.28	29	metabolic process;regulation of biological process;transport	cytoplasm;cytosol;extracellular;membrane;organelle lumen	catalytic activity;metal ion binding;nucleotide binding;protein binding	Pf00285, Pf00549, Pf02629, Pf08442	47	ENSG00000131473.16	ACLY	17	Citrate cycle (TCA cycle); Metabolic pathways	Sterol Regulatory Element-Binding Proteins (SREBP) signalling; TCA Cycle and Deficiency of Pyruvate Dehydrogenase complex (PDHc); Fatty Acid Biosynthesis; Amino Acid metabolism	ChREBP activates metabolic gene expression; Fatty acyl-CoA biosynthesis; Neutrophil degranulation	15	High	1
FALSE	High	Master Protein	Q99714	3-hydroxyacyl-CoA dehydrogenase type-2 OS=Homo sapiens OX=9606 GN=HSD17B10 PE=1 SV=3	0	215.003	72	12	14	39	12	261	26.9	7.78	155.65	12	cell organization and biogenesis;metabolic process	cytoplasm;membrane;mitochondrion;organelle lumen	catalytic activity;protein binding;RNA binding	Pf00106, Pf08659, Pf13561	3028	ENSG00000072506.12	HSD17B10	X	Alzheimer's disease; Metabolic pathways; Valine, leucine and isoleucine degradation	Alzheimers Disease; Valproic acid pathway; Tryptophan metabolism	tRNA processing in the mitochondrion; rRNA processing in the mitochondrion; Branched-chain amino acid catabolism; tRNA modification in the mitochondrion	15	High	1
FALSE	High	Master Protein	Q9UL26	Ras-related protein Rab-22A OS=Homo sapiens OX=9606 GN=RAB22A PE=1 SV=2	0	214.662	72	15	17	88	15	194	21.8	8.15	305.95	15	cell organization and biogenesis;regulation of biological process;response to stimulus;transport	cytoskeleton;endosome;membrane	catalytic activity;nucleotide binding;protein binding	Pf00009, Pf00025, Pf00071, Pf04670, Pf08477	57403	ENSG00000124209.3	RAB22A	20	Endocytosis		RAB geranylgeranylation	4	High	1
FALSE	High	Master Protein	P24941	Cyclin-dependent kinase 2 OS=Homo sapiens OX=9606 GN=CDK2 PE=1 SV=2	0	213.18	68	22	24	51	20	298	33.9	8.68	141.79	22	cell division;cell organization and biogenesis;development;metabolic process;regulation of biological process;response to stimulus;transport	chromosome;cytoplasm;cytoskeleton;cytosol;endosome;nucleus	catalytic activity;metal ion binding;nucleotide binding;protein binding	Pf00069, Pf07714, Pf14531	1017	ENSG00000123374.10	CDK2	12	Viral carcinogenesis; Hepatitis B; FoxO signaling pathway; Epstein-Barr virus infection; Progesterone-mediated oocyte maturation; Pathways in cancer; Prostate cancer; p53 signaling pathway; Oocyte meiosis; Measles; Small cell lung cancer; Herpes simplex infection; Cell cycle; PI3K-Akt signaling pathway	miRNA Regulation of DNA Damage Response; Cell Cycle; Human Thyroid Stimulating Hormone (TSH) signaling pathway; Signaling Pathways in Glioblastoma; Oncostatin M Signaling Pathway; Spinal Cord Injury; Retinoblastoma (RB) in Cancer; Aryl Hydrocarbon Receptor; G1 to S cell cycle control; DNA Replication; ID signaling pathway; DNA Damage Response	p53-Dependent G1 DNA Damage Response; G0 and Early G1; Regulation of DNA replication; Activation of the pre-replicative complex; TP53 Regulates Transcription of Genes Involved in G1 Cell Cycle Arrest; SCF(Skp2)-mediated degradation of p27/p21; Factors involved in megakaryocyte development and platelet production; G2 Phase; Meiotic recombination; Regulation of APC/C activators between G1/S and ear…	88	High	1	Acetyl [N-Term]
FALSE	High	Master Protein	P41091	Eukaryotic translation initiation factor 2 subunit 3 OS=Homo sapiens OX=9606 GN=EIF2S3 PE=1 SV=3	0	212.784	40	14	16	45	14	472	51.1	8.4	151.75	14	metabolic process;transport	cytoplasm;cytosol;nucleus	catalytic activity;nucleotide binding;protein binding;RNA binding	Pf00009, Pf03144, Pf09173	1968	ENSG00000130741.10	EIF2S3	X	RNA transport	Translation Factors	Formation of the ternary complex, and subsequently, the 43S complex; L13a-mediated translational silencing of Ceruloplasmin expression; ABC-family proteins mediated transport; Translation initiation complex formation; GTP hydrolysis and joining of the 60S ribosomal subunit; Recycling of eIF2:GDP; Ribosomal scanning and start codon recognition	15	High	1	Met-loss [N-Term]; Met-loss+Acetyl [N-Term]
FALSE	High	Master Protein	Q03169	Tumor necrosis factor alpha-induced protein 2 OS=Homo sapiens OX=9606 GN=TNFAIP2 PE=1 SV=2	0	212.683	43	22	24	42	22	654	72.6	6.46	138.1	22	cell differentiation;development;transport		protein binding	Pf06046	7127	ENSG00000185215.8	TNFAIP2	14				0	High	1	Met-loss+Acetyl [N-Term]
FALSE	High	Master Protein	P29692	Elongation factor 1-delta OS=Homo sapiens OX=9606 GN=EEF1D PE=1 SV=5	0	211.67	67	18	20	52	16	281	31.1	5.01	195.3	18	metabolic process;regulation of biological process;response to stimulus	cytoplasm;cytosol;endoplasmic reticulum;nucleus	DNA binding;protein binding;RNA binding;signal transducer activity	Pf00736, Pf10587	1936	ENSG00000104529.17; ENSG00000273594.4	EEF1D	8; CHR_HSCHR8_3_CTG7	Herpes simplex infection	Translation Factors	Eukaryotic Translation Elongation	5	High	1	Met-loss+Acetyl [N-Term]
FALSE	High	Master Protein	P52292	Importin subunit alpha-1 OS=Homo sapiens OX=9606 GN=KPNA2 PE=1 SV=1	0	211.272	48	16	17	53	16	529	57.8	5.4	223.8	16	metabolic process;regulation of biological process;transport	cytoplasm;cytosol;membrane;nucleus	protein binding;RNA binding;transporter activity	Pf00514, Pf01749, Pf13513, Pf13646	3838	ENSG00000182481.8	KPNA2	17	Influenza A		ISG15 antiviral mechanism; NS1 Mediated Effects on Host Pathways; Sensing of DNA Double Strand Breaks	15	High	1	Met-loss+Acetyl [N-Term]
FALSE	High	Master Protein	Q09161	Nuclear cap-binding protein subunit 1 OS=Homo sapiens OX=9606 GN=NCBP1 PE=1 SV=1	0	210.684	23	14	20	39	14	790	91.8	6.43	131.65	14	cell organization and biogenesis;metabolic process;regulation of biological process;response to stimulus;transport	cytoplasm;cytosol;mitochondrion;nucleus	protein binding;RNA binding	Pf02854, Pf09088, Pf09090	4686	ENSG00000136937.12	NCBP1	9	Spliceosome; mRNA surveillance pathway; RNA transport	mRNA Processing	Signaling by FGFR2 IIIa TM; RNA polymerase II transcribes snRNA genes; Abortive elongation of HIV-1 transcript in the absence of Tat; Formation of HIV-1 elongation complex containing HIV-1 Tat; Formation of the HIV-1 Early Elongation Complex; SLBP independent Processing of Histone Pre-mRNAs; mRNA Splicing - Major Pathway; FGFR2 alternative splicing; mRNA Splicing - Minor Pathway; Cleavage of Grow…	61	High	1
FALSE	High	Master Protein	Q9Y5L0	Transportin-3 OS=Homo sapiens OX=9606 GN=TNPO3 PE=1 SV=3	0	210.082	28	18	18	33	18	923	104.1	5.57	109.4	18	transport	cytoplasm;membrane;nucleus	protein binding;receptor activity;transporter activity	Pf08389	23534	ENSG00000064419.13	TNPO3	7				0	High	1
FALSE	High	Master Protein	Q9UMR2	ATP-dependent RNA helicase DDX19B OS=Homo sapiens OX=9606 GN=DDX19B PE=1 SV=1	0	208.963	46	20	23	42	2	479	53.9	6.3	144.91	20	metabolic process;regulation of biological process;transport	cytoplasm;membrane;nucleus;spliceosomal complex	catalytic activity;nucleotide binding;protein binding;RNA binding	Pf00270, Pf00271	11269	ENSG00000157349.16	DDX19B	16				0	High	1	Met-loss+Acetyl [N-Term]
FALSE	High	Master Protein	P05198	Eukaryotic translation initiation factor 2 subunit 1 OS=Homo sapiens OX=9606 GN=EIF2S1 PE=1 SV=3	0	208.366	55	17	23	56	17	315	36.1	5.08	185.5	17	cell communication;metabolic process;regulation of biological process;response to stimulus;transport	cytoplasm;cytosol;membrane;nucleus;ribosome	protein binding;RNA binding	Pf00575, Pf07541	1965	ENSG00000134001.12	EIF2S1	14	Protein processing in endoplasmic reticulum; Apoptosis; Non-alcoholic fatty liver disease (NAFLD); RNA transport; Measles; Herpes simplex infection; Hepatitis C; Influenza A	Translation Factors; Brain-Derived Neurotrophic Factor (BDNF) signaling pathway	Formation of the ternary complex, and subsequently, the 43S complex; L13a-mediated translational silencing of Ceruloplasmin expression; ABC-family proteins mediated transport; Translation initiation complex formation; PERK regulates gene expression; GTP hydrolysis and joining of the 60S ribosomal subunit; Recycling of eIF2:GDP; Ribosomal scanning and start codon recognition	25	High	1
FALSE	High	Master Protein	P61163	Alpha-centractin OS=Homo sapiens OX=9606 GN=ACTR1A PE=1 SV=1	0	206.96	51	13	16	48	6	376	42.6	6.64	182.76	13	regulation of biological process;transport	cytoplasm;cytoskeleton;cytosol	nucleotide binding;protein binding	Pf00022	10121	ENSG00000138107.12	ACTR1A	10			COPI-independent Golgi-to-ER retrograde traffic; Regulation of PLK1 Activity at G2/M Transition; AURKA Activation by TPX2; Anchoring of the basal body to the plasma membrane; Recruitment of NuMA to mitotic centrosomes; Recruitment of mitotic centrosome proteins and complexes; Loss of Nlp from mitotic centrosomes; COPI-mediated anterograde transport; MHC class II antigen presentation; HSP90 chaper…	33	High	1	Acetyl [N-Term]
FALSE	High	Master Protein	Q13283	Ras GTPase-activating protein-binding protein 1 OS=Homo sapiens OX=9606 GN=G3BP1 PE=1 SV=1	0	205.245	48	16	18	56	15	466	52.1	5.52	177.9	16	metabolic process;regulation of biological process;response to stimulus;transport	cytoplasm;cytosol;membrane;nucleus	catalytic activity;DNA binding;nucleotide binding;protein binding;RNA binding	Pf00076, Pf02136, Pf13893, Pf14259	10146	ENSG00000145907.14	G3BP1	5				0	High	1
FALSE	High	Master Protein	Q9UH65	Switch-associated protein 70 OS=Homo sapiens OX=9606 GN=SWAP70 PE=1 SV=1	0	204.753	42	24	26	39	24	585	69	5.87	121.25	24	cell organization and biogenesis;cellular homeostasis;metabolic process;regulation of biological process	cytoplasm;cytoskeleton;membrane;nucleus	DNA binding;metal ion binding;nucleotide binding;protein binding	Pf00169, Pf15413	23075	ENSG00000133789.14	SWAP70	11				0	High	1
FALSE	High	Master Protein	Q10567	AP-1 complex subunit beta-1 OS=Homo sapiens OX=9606 GN=AP1B1 PE=1 SV=2	0	203.321	30	25	26	48	14	949	104.6	5.06	139.66	25	regulation of biological process;transport	cytosol;Golgi;membrane	protein binding;transporter activity	Pf01602, Pf02883, Pf09066, Pf12717, Pf13646	162		AP1B1	22	Lysosome		Nef mediated downregulation of MHC class I complex cell surface expression; MHC class II antigen presentation; Golgi Associated Vesicle Biogenesis; Lysosome Vesicle Biogenesis	17	High	1
FALSE	High	Master Protein	Q15019	Septin-2 OS=Homo sapiens OX=9606 GN=SEPTIN2 PE=1 SV=1	0	202.949	63	18	21	39	18	361	41.5	6.6	137.54	18	cell differentiation;cell division;cell organization and biogenesis;regulation of biological process;response to stimulus	chromosome;cytoplasm;cytoskeleton;cytosol;membrane;nucleus	nucleotide binding;protein binding	Pf00071, Pf00735, Pf01926	4735	ENSG00000168385.17	SEPT2	2	Bacterial invasion of epithelial cells		Anchoring of the basal body to the plasma membrane	4	High	1
FALSE	High	Master Protein	P78344	Eukaryotic translation initiation factor 4 gamma 2 OS=Homo sapiens OX=9606 GN=EIF4G2 PE=1 SV=1	0	202.571	37	29	30	49	29	907	102.3	7.14	135.65	29	cell death;metabolic process;regulation of biological process	cytosol;membrane	protein binding;RNA binding	Pf02020, Pf02847, Pf02854	1982	ENSG00000110321.16	EIF4G2	11	RNA transport; Viral myocarditis	Exercise-induced Circadian Regulation	ISG15 antiviral mechanism	8	High	1	Acetyl [N-Term]
FALSE	High	Master Protein	P06748	Nucleophosmin OS=Homo sapiens OX=9606 GN=NPM1 PE=1 SV=2	0	202.422	31	8	12	43	8	294	32.6	4.78	180.69	8	cell growth;cell organization and biogenesis;cellular homeostasis;metabolic process;regulation of biological process;response to stimulus;transport	cytoplasm;cytoskeleton;cytosol;membrane;nucleus	DNA binding;enzyme regulator activity;protein binding;RNA binding	Pf03066	4869	ENSG00000181163.13	NPM1	5			Nuclear import of Rev protein; TFAP2A acts as a transcriptional repressor during retinoic acid induced cell differentiation; TP53 regulates transcription of additional cell cycle genes whose exact role in the p53 pathway remain uncertain; Deposition of new CENPA-containing nucleosomes at the centromere	18	High	1
FALSE	High	Master Protein	Q15645	Pachytene checkpoint protein 2 homolog OS=Homo sapiens OX=9606 GN=TRIP13 PE=1 SV=2	0	201.805	46	21	22	52	21	432	48.5	6.09	175.64	21	cell differentiation;cell organization and biogenesis;metabolic process;regulation of biological process;response to stimulus	nucleus	catalytic activity;nucleotide binding;protein binding;RNA binding	Pf00004, Pf00910, Pf02367, Pf05496, Pf06068, Pf07726, Pf07728, Pf13191, Pf13207, Pf13238, Pf13401, Pf13521, Pf13671	9319	ENSG00000071539.13	TRIP13	5				0	High	1	Acetyl [N-Term]
FALSE	High	Master Protein	Q14566	DNA replication licensing factor MCM6 OS=Homo sapiens OX=9606 GN=MCM6 PE=1 SV=1	0	201.547	35	25	26	45	25	821	92.8	5.41	133.77	25	metabolic process	nucleus	catalytic activity;DNA binding;nucleotide binding;protein binding	Pf00493, Pf01078, Pf07728, Pf14551	4175	ENSG00000076003.4	MCM6	2	DNA replication; Cell cycle	Cell Cycle; Retinoblastoma (RB) in Cancer; G1 to S cell cycle control; DNA Replication	M/G1 Transition; Assembly of the pre-replicative complex; Unwinding of DNA; Regulation of DNA replication; Activation of ATR in response to replication stress; Activation of the pre-replicative complex; Orc1 removal from chromatin; Removal of licensing factors from origins	26	High	1	Acetyl [N-Term]
FALSE	High	Master Protein	P42224	Signal transducer and activator of transcription 1-alpha/beta OS=Homo sapiens OX=9606 GN=STAT1 PE=1 SV=2	0	200.697	38	24	27	38	24	750	87.3	6.05	111.33	24	cell death;cell differentiation;cell proliferation;cellular component movement;defense response;metabolic process;regulation of biological process;response to stimulus	cytoplasm;cytosol;nucleus	DNA binding;protein binding;signal transducer activity	Pf00017, Pf01017, Pf02864, Pf02865, Pf12162, Pf13204	6772	ENSG00000115415.18	STAT1	2	Th1 and Th2 cell differentiation; Inflammatory bowel disease (IBD); NOD-like receptor signaling pathway; Osteoclast differentiation; Hepatitis B; Pancreatic cancer; Prolactin signaling pathway; Leishmaniasis; Pathways in cancer; Thyroid hormone signaling pathway; AGE-RAGE signaling pathway in diabetic complications; Tuberculosis; Toxoplasmosis; Jak-STAT signaling pathway; Measles; Toll-like recep…	IL-5 Signaling Pathway; Regulation of toll-like receptor signaling pathway; RANKL/RANK (Receptor activator of NFKB (ligand)) Signaling Pathway; Human Thyroid Stimulating Hormone (TSH) signaling pathway; Leptin signaling pathway; Prolactin Signaling Pathway; IL-7 Signaling Pathway; Type III interferon signaling; IL-9 Signaling Pathway; AGE/RAGE pathway; Allograft Rejection; Interleukin-11 Signalin…	Regulation of RUNX2 expression and activity; ISG15 antiviral mechanism; Interleukin-35 Signalling; Downstream signal transduction; Regulation of IFNA signaling; Regulation of IFNG signaling; Signaling by cytosolic FGFR1 fusion mutants; Signaling by SCF-KIT; Interleukin-6 family signaling; Interleukin-4 and 13 signaling; Growth hormone receptor signaling	81	High	1	Met-loss+Acetyl [N-Term]
FALSE	High	Master Protein	Q9UBT2	SUMO-activating enzyme subunit 2 OS=Homo sapiens OX=9606 GN=UBA2 PE=1 SV=2	0	200.678	40	21	23	34	21	640	71.2	5.29	130.18	21	metabolic process;regulation of biological process	cytoplasm;nucleus	catalytic activity;enzyme regulator activity;metal ion binding;nucleotide binding;protein binding	Pf00899, Pf02134, Pf10585, Pf14732	10054	ENSG00000126261.12	UBA2	19	Ubiquitin mediated proteolysis		SUMO is conjugated to E1 (UBA2:SAE1); SUMO is transferred from E1 to E2 (UBE2I, UBC9)	7	High	1
FALSE	High	Master Protein	P60228	Eukaryotic translation initiation factor 3 subunit E OS=Homo sapiens OX=9606 GN=EIF3E PE=1 SV=1	0	199.136	53	23	31	64	23	445	52.2	6.04	188.63	23	metabolic process;regulation of biological process	chromosome;cytoplasm;cytosol;membrane;nucleus	protein binding;RNA binding	Pf01399, Pf09440	3646	ENSG00000104408.9	EIF3E	8	RNA transport; Hepatitis C	Translation Factors	Formation of the ternary complex, and subsequently, the 43S complex; L13a-mediated translational silencing of Ceruloplasmin expression; Translation initiation complex formation; GTP hydrolysis and joining of the 60S ribosomal subunit; Formation of a pool of free 40S subunits; Ribosomal scanning and start codon recognition	14	High	1	Met-loss+Acetyl [N-Term]
FALSE	High	Master Protein	Q13492	Phosphatidylinositol-binding clathrin assembly protein OS=Homo sapiens OX=9606 GN=PICALM PE=1 SV=2	0	198.999	46	23	24	36	23	652	70.7	7.9	126.27	23	cell organization and biogenesis;cell proliferation;metabolic process;regulation of biological process;response to stimulus;transport	cell surface;cytosol;endosome;Golgi;membrane;nucleus	protein binding	Pf01417, Pf07651	8301	ENSG00000073921.17	PICALM	11			Cargo recognition for clathrin-mediated endocytosis; Golgi Associated Vesicle Biogenesis	7	High	1	Met-loss+Acetyl [N-Term]
FALSE	High	Master Protein	Q9UHD1	Cysteine and histidine-rich domain-containing protein 1 OS=Homo sapiens OX=9606 GN=CHORDC1 PE=1 SV=2	0	198.945	38	13	15	35	13	332	37.5	7.87	134.09	13	metabolic process;regulation of biological process		metal ion binding;nucleotide binding;protein binding	Pf04968, Pf04969	26973	ENSG00000110172.11	CHORDC1	11				0	High	1
FALSE	High	Master Protein	P61764	Syntaxin-binding protein 1 OS=Homo sapiens OX=9606 GN=STXBP1 PE=1 SV=1	0	197.932	52	25	27	34	25	594	67.5	6.96	112.5	25	cell communication;cell organization and biogenesis;regulation of biological process;response to stimulus;transport	cytoplasm;cytoskeleton;cytosol;membrane;mitochondrion;nucleus	protein binding;RNA binding	Pf00995	6812	ENSG00000136854.19	STXBP1	9	Synaptic vesicle cycle	Synaptic Vesicle Pathway; EGF/EGFR Signaling Pathway; Insulin Signaling	Glutamate Neurotransmitter Release Cycle; Serotonin Neurotransmitter Release Cycle; Regulation of insulin secretion; Norepinephrine Neurotransmitter Release Cycle; Acetylcholine Neurotransmitter Release Cycle; Dopamine Neurotransmitter Release Cycle; Neurexins and neuroligins; GABA synthesis, release, reuptake and degradation	18	High	1
FALSE	High	Master Protein	P38606	V-type proton ATPase catalytic subunit A OS=Homo sapiens OX=9606 GN=ATP6V1A PE=1 SV=2	0	197.437	43	21	24	42	21	617	68.3	5.52	126.52	21	cellular homeostasis;metabolic process;regulation of biological process;response to stimulus;transport	cytosol;membrane;mitochondrion	catalytic activity;nucleotide binding;transporter activity	Pf00006, Pf00306, Pf02874	523	ENSG00000114573.9	ATP6V1A	3	Phagosome; mTOR signaling pathway; Oxidative phosphorylation; Vibrio cholerae infection; Metabolic pathways; Epithelial cell signaling in Helicobacter pylori infection; Collecting duct acid secretion; Synaptic vesicle cycle; Rheumatoid arthritis		Transferrin endocytosis and recycling; ROS, RNS production in phagocytes; Ion channel transport; Insulin receptor recycling	20	High	1
FALSE	High	Master Protein	Q9UL46	Proteasome activator complex subunit 2 OS=Homo sapiens OX=9606 GN=PSME2 PE=1 SV=4	0	197.044	63	14	17	44	14	239	27.4	5.73	162.79	14	metabolic process;regulation of biological process;response to stimulus;transport	cytoplasm;cytosol;membrane;proteasome	enzyme regulator activity;protein binding	Pf02251, Pf02252	5721	ENSG00000100911.15	PSME2	14	Proteasome; Antigen processing and presentation	Proteasome Degradation	Regulation of RAS by GAPs; CDT1 association with the CDC6:ORC:origin complex; Downstream TCR signaling; UCH proteinases; NIK-->noncanonical NF-kB signaling; Hh mutants that don't undergo autocatalytic processing are degraded by ERAD; SCF-beta-TrCP mediated degradation of Emi1; Cross-presentation of soluble exogenous antigens (endosomes); Separation of Sister Chromatids; Vpu mediated degradation o…	153	High	1
FALSE	High	Master Protein	Q14914	Prostaglandin reductase 1 OS=Homo sapiens OX=9606 GN=PTGR1 PE=1 SV=2	0	196.983	45	12	20	62	12	329	35.8	8.29	202.64	12	metabolic process;response to stimulus	cytoplasm	catalytic activity	Pf00107	22949	ENSG00000106853.18	PTGR1	9		NRF2 pathway	Synthesis of Leukotrienes (LT) and Eoxins (EX); Synthesis of Lipoxins (LX)	7	High	1
FALSE	High	Master Protein	P40939	Trifunctional enzyme subunit alpha, mitochondrial OS=Homo sapiens OX=9606 GN=HADHA PE=1 SV=2	0	195.43	41	23	26	43	23	763	82.9	9.04	139.78	23	metabolic process;response to stimulus	membrane;mitochondrion	catalytic activity;nucleotide binding;protein binding	Pf00378, Pf00725, Pf02737	3030	ENSG00000084754.10	HADHA	2	Butanoate metabolism; Fatty acid degradation; Propanoate metabolism; Carbon metabolism; Lysine degradation; beta-Alanine metabolism; Fatty acid elongation; Biosynthesis of unsaturated fatty acids; Metabolic pathways; Tryptophan metabolism; Valine, leucine and isoleucine degradation; Fatty acid metabolism	Fatty Acid Beta Oxidation; Mitochondrial LC-Fatty Acid Beta-Oxidation; Valproic acid pathway; Sudden Infant Death Syndrome (SIDS) Susceptibility Pathways	Beta oxidation of hexanoyl-CoA to butanoyl-CoA; Beta oxidation of lauroyl-CoA to decanoyl-CoA-CoA; Beta oxidation of palmitoyl-CoA to myristoyl-CoA; Beta oxidation of myristoyl-CoA to lauroyl-CoA; Acyl chain remodeling of CL; Beta oxidation of decanoyl-CoA to octanoyl-CoA-CoA; mitochondrial fatty acid beta-oxidation of unsaturated fatty acids; Beta oxidation of octanoyl-CoA to hexanoyl-CoA	31	High	1
FALSE	High	Master Protein	P52907	F-actin-capping protein subunit alpha-1 OS=Homo sapiens OX=9606 GN=CAPZA1 PE=1 SV=3	0	194.648	61	11	13	40	8	286	32.9	5.69	167.24	11	cell organization and biogenesis;cellular component movement;coagulation;defense response;regulation of biological process;response to stimulus;transport	cytoplasm;cytoskeleton;cytosol;extracellular	protein binding	Pf01267	829	ENSG00000116489.12	CAPZA1	1	Endocytosis		COPI-independent Golgi-to-ER retrograde traffic; Gene and protein expression by JAK-STAT signaling after Interleukin-12 stimulation; Advanced glycosylation endproduct receptor signaling; Factors involved in megakaryocyte development and platelet production; COPI-mediated anterograde transport; MHC class II antigen presentation; HSP90 chaperone cycle for steroid hormone receptors (SHR); Interleuki…	26	High	1	Met-loss+Acetyl [N-Term]
FALSE	High	Master Protein	P11413	Glucose-6-phosphate 1-dehydrogenase OS=Homo sapiens OX=9606 GN=G6PD PE=1 SV=4	0	194.274	54	30	34	70	30	515	59.2	6.84	209.28	30	metabolic process;regulation of biological process;response to stimulus	cytoplasm;cytosol;membrane;nucleus	catalytic activity;nucleotide binding;protein binding	Pf00479, Pf02781	2539	ENSG00000160211.15	G6PD	X	Central carbon metabolism in cancer; Carbon metabolism; Glutathione metabolism; Pentose phosphate pathway; Metabolic pathways	Glutathione metabolism; Pentose Phosphate Pathway; Cori Cycle; NRF2 pathway; ATM Signaling Network in Development and Disease; Sulfation Biotransformation Reaction	TP53 Regulates Metabolic Genes; Pentose phosphate pathway (hexose monophosphate shunt)	19	High	1	Met-loss+Acetyl [N-Term]
FALSE	High	Master Protein	Q96G03	Phosphoglucomutase-2 OS=Homo sapiens OX=9606 GN=PGM2 PE=1 SV=4	0	193.765	41	21	21	30	20	612	68.2	6.73	92.2	21	metabolic process;transport	cytoplasm;cytosol;extracellular;organelle lumen	catalytic activity;metal ion binding;protein binding	Pf00408, Pf02878, Pf02879, Pf02880	55276	ENSG00000169299.13	PGM2	4	Purine metabolism; Galactose metabolism; Starch and sucrose metabolism; Pentose phosphate pathway; Glycolysis / Gluconeogenesis; Amino sugar and nucleotide sugar metabolism; Metabolic pathways	Glucuronidation	Neutrophil degranulation; Galactose catabolism; Glycogen breakdown (glycogenolysis); Glycogen synthesis; Pentose phosphate pathway (hexose monophosphate shunt)	18	High	1	Met-loss+Acetyl [N-Term]
FALSE	High	Master Protein	P13861	cAMP-dependent protein kinase type II-alpha regulatory subunit OS=Homo sapiens OX=9606 GN=PRKAR2A PE=1 SV=2	0	192.354	52	16	17	36	16	404	45.5	5.07	119.35	16	coagulation;metabolic process;regulation of biological process;response to stimulus	cytoplasm;cytosol;membrane	catalytic activity;enzyme regulator activity;nucleotide binding;protein binding	Pf00027, Pf02197	5576	ENSG00000114302.15	PRKAR2A	3	Insulin signaling pathway	miRs in Muscle Cell Differentiation; Myometrial Relaxation and Contraction Pathways; G Protein Signaling Pathways; TGF-beta Signaling Pathway; Calcium Regulation in the Cardiac Cell; Sudden Infant Death Syndrome (SIDS) Susceptibility Pathways	DARPP-32 events; ROBO receptors bind AKAP5; Glucagon-like Peptide-1 (GLP1) regulates insulin secretion; Hedgehog 'off' state; Vasopressin regulates renal water homeostasis via Aquaporins; Factors involved in megakaryocyte development and platelet production; Signaling by GPCR; PKA activation in glucagon signalling; PKA activation	37	High	1	Met-loss+Acetyl [N-Term]
FALSE	High	Master Protein	O00487	26S proteasome non-ATPase regulatory subunit 14 OS=Homo sapiens OX=9606 GN=PSMD14 PE=1 SV=1	0	192.246	48	10	17	37	10	310	34.6	6.52	135.7	10	metabolic process;regulation of biological process;response to stimulus;transport	cytoplasm;cytosol;extracellular;nucleus;organelle lumen;proteasome	catalytic activity;enzyme regulator activity;metal ion binding;nucleotide binding;protein binding	Pf01398, Pf13012, Pf14464	10213	ENSG00000115233.11	PSMD14	2	Epstein-Barr virus infection; Proteasome	Parkin-Ubiquitin Proteasomal System pathway	Regulation of RAS by GAPs; CDT1 association with the CDC6:ORC:origin complex; Downstream TCR signaling; UCH proteinases; NIK-->noncanonical NF-kB signaling; Hh mutants that don't undergo autocatalytic processing are degraded by ERAD; SCF-beta-TrCP mediated degradation of Emi1; Neutrophil degranulation; Cross-presentation of soluble exogenous antigens (endosomes); Separation of Sister Chromatids; …	153	High	1
FALSE	High	Master Protein	P45974	Ubiquitin carboxyl-terminal hydrolase 5 OS=Homo sapiens OX=9606 GN=USP5 PE=1 SV=2	0	191.524	40	25	25	40	23	858	95.7	5.03	125.34	25	metabolic process;regulation of biological process	cytosol;vacuole	catalytic activity;metal ion binding;protein binding	Pf00443, Pf00627, Pf02148, Pf13423	8078	ENSG00000111667.13	USP5	12			Synthesis of active ubiquitin: roles of E1 and E2 enzymes; Ub-specific processing proteases	6	High	1	Met-loss+Acetyl [N-Term]
FALSE	High	Master Protein	Q13619	Cullin-4A OS=Homo sapiens OX=9606 GN=CUL4A PE=1 SV=3	0	191.352	37	28	32	48	19	759	87.6	8.13	137.2	28	cell organization and biogenesis;metabolic process;regulation of biological process;response to stimulus		catalytic activity;protein binding	Pf00888, Pf10557	8451	ENSG00000139842.14	CUL4A	13	Ubiquitin mediated proteolysis; Nucleotide excision repair		Formation of Incision Complex in GG-NER; DNA Damage Recognition in GG-NER; Gap-filling DNA repair synthesis and ligation in TC-NER; Recognition of DNA damage by PCNA-containing replication complex; Dual incision in TC-NER; Formation of TC-NER Pre-Incision Complex; Dual Incision in GG-NER; Neddylation	17	High	1
FALSE	High	Master Protein	Q92841	Probable ATP-dependent RNA helicase DDX17 OS=Homo sapiens OX=9606 GN=DDX17 PE=1 SV=2	0	190.942	38	24	31	63	18	729	80.2	8.27	155.34	24	cell differentiation;cell organization and biogenesis;defense response;metabolic process;regulation of biological process;response to stimulus	cytoplasm;cytosol;membrane;nucleus	catalytic activity;nucleotide binding;protein binding;RNA binding	Pf00270, Pf00271	10521	ENSG00000100201.20	DDX17	22		RIG-I-like Receptor Signaling		1	High	1
FALSE	High	Master Protein	Q9BY44	Eukaryotic translation initiation factor 2A OS=Homo sapiens OX=9606 GN=EIF2A PE=1 SV=3	0	190.665	45	22	24	47	22	585	64.9	8.87	135.69	22	cell organization and biogenesis;metabolic process;regulation of biological process;response to stimulus	cytoplasm	protein binding;RNA binding	Pf08662	83939	ENSG00000144895.11	EIF2A	3		Photodynamic therapy-induced unfolded protein response; VEGFA-VEGFR2 Signaling Pathway		2	High	1	Met-loss [N-Term]
FALSE	High	Master Protein	P27694	Replication protein A 70 kDa DNA-binding subunit OS=Homo sapiens OX=9606 GN=RPA1 PE=1 SV=2	0	190.294	42	21	23	50	21	616	68.1	7.21	145.86	21	cell organization and biogenesis;cellular homeostasis;metabolic process;regulation of biological process;response to stimulus	nucleus	DNA binding;metal ion binding;protein binding	Pf01336, Pf01485, Pf04057, Pf08646	6117	ENSG00000132383.11	RPA1	17	Homologous recombination; DNA replication; Fanconi anemia pathway; Mismatch repair; Nucleotide excision repair	Homologous recombination; Retinoblastoma (RB) in Cancer; ATR Signaling; G1 to S cell cycle control; DNA Replication; Mismatch repair	Translesion Synthesis by POLH; Mismatch repair (MMR) directed by MSH2:MSH6 (MutSalpha); Activation of the pre-replicative complex; Termination of translesion DNA synthesis; Translesion synthesis by POLI; Formation of Incision Complex in GG-NER; Recognition of DNA damage by PCNA-containing replication complex; Translesion synthesis by REV1; Meiotic recombination; Removal of the Flap Intermediate; …	87	High	1	Met-loss [N-Term]; Acetyl [N-Term]
FALSE	High	Master Protein	P68032	Actin, alpha cardiac muscle 1 OS=Homo sapiens OX=9606 GN=ACTC1 PE=1 SV=1	0	189.523	46	16	23	162	4	377	42	5.39	390.34	16	cell death;cell organization and biogenesis;cellular component movement;regulation of biological process;response to stimulus	cytoplasm;cytoskeleton;cytosol;membrane	catalytic activity;nucleotide binding;protein binding	Pf00022	70	ENSG00000159251.6	ACTC1	15	Dilated cardiomyopathy; Adrenergic signaling in cardiomyocytes; Cardiac muscle contraction; Hypertrophic cardiomyopathy (HCM)	Cardiac Progenitor Differentiation; Myometrial Relaxation and Contraction Pathways; Striated Muscle Contraction	Striated Muscle Contraction	9	High	1
FALSE	High	Master Protein	P11172	Uridine 5'-monophosphate synthase OS=Homo sapiens OX=9606 GN=UMPS PE=1 SV=1	0	189.475	48	22	23	45	22	480	52.2	7.24	159.15	22	metabolic process;response to stimulus;transport	cytoplasm;cytosol;nucleus	catalytic activity;protein binding	Pf00156, Pf00215	7372	ENSG00000114491.13	UMPS	3	Metabolic pathways; Pyrimidine metabolism; Drug metabolism - other enzymes	Fluoropyrimidine Activity	Pyrimidine biosynthesis	8	High	1
FALSE	High	Master Protein	Q9UMS4	Pre-mRNA-processing factor 19 OS=Homo sapiens OX=9606 GN=PRPF19 PE=1 SV=1	0	189.384	47	13	17	40	13	504	55.1	6.61	127.72	13	cell organization and biogenesis;cell proliferation;metabolic process;regulation of biological process;response to stimulus	cytoplasm;cytoskeleton;membrane;nucleus;spliceosomal complex	catalytic activity;metal ion binding;protein binding	Pf00400, Pf04564, Pf08606, Pf11789	27339	ENSG00000110107.8	PRPF19	11	Ubiquitin mediated proteolysis; Spliceosome		Dual incision in TC-NER; Formation of TC-NER Pre-Incision Complex; mRNA Splicing - Major Pathway; Gap-filling DNA repair synthesis and ligation in TC-NER	12	High	1	Met-loss+Acetyl [N-Term]
FALSE	High	Master Protein	Q12931	Heat shock protein 75 kDa, mitochondrial OS=Homo sapiens OX=9606 GN=TRAP1 PE=1 SV=3	0	189	40	24	27	50	23	704	80.1	8.21	153.27	24	metabolic process;regulation of biological process;response to stimulus	membrane;mitochondrion;organelle lumen	nucleotide binding;protein binding;RNA binding	Pf00183, Pf02518, Pf13589	10131	ENSG00000126602.10	TRAP1	16		TNF alpha Signaling Pathway; TGF-beta Signaling Pathway	Respiratory electron transport	6	High	1
FALSE	High	Master Protein	P11908	Ribose-phosphate pyrophosphokinase 2 OS=Homo sapiens OX=9606 GN=PRPS2 PE=1 SV=2	0	188.923	44	13	16	42	7	318	34.7	6.61	151.56	13	metabolic process		catalytic activity;metal ion binding;nucleotide binding;protein binding	Pf00156, Pf13793, Pf14572	5634	ENSG00000101911.12	PRPS2	X	Carbon metabolism; Purine metabolism; Pentose phosphate pathway; Biosynthesis of amino acids; Metabolic pathways	Nucleotide Metabolism	5-Phosphoribose 1-diphosphate biosynthesis	10	High	1	Met-loss [N-Term]
FALSE	High	Master Protein	P14868	Aspartate--tRNA ligase, cytoplasmic OS=Homo sapiens OX=9606 GN=DARS1 PE=1 SV=2	0	188.904	52	23	26	47	23	501	57.1	6.55	147.11	23	cell organization and biogenesis;metabolic process	cytoplasm;cytosol;membrane	catalytic activity;nucleotide binding;protein binding;RNA binding	Pf00152, Pf01336	1615	ENSG00000115866.10	DARS	2	Aminoacyl-tRNA biosynthesis	Alanine and aspartate metabolism	Cytosolic tRNA aminoacylation; SeMet incorporation into proteins	10	High	1
FALSE	High	Master Protein	P33176	Kinesin-1 heavy chain OS=Homo sapiens OX=9606 GN=KIF5B PE=1 SV=1	0	188.674	34	26	26	33	20	963	109.6	6.51	98.2	26	cell differentiation;cell organization and biogenesis;cellular component movement;metabolic process;regulation of biological process;transport	cytoplasm;cytoskeleton;cytosol;membrane	catalytic activity;motor activity;nucleotide binding;protein binding	Pf00225, Pf01576, Pf02463, Pf03999, Pf04111, Pf04156, Pf05483, Pf05557, Pf05622, Pf06160, Pf07111, Pf07888, Pf10174, Pf12128, Pf13514, Pf13851, Pf14915	3799	ENSG00000170759.10	KIF5B	10	Dopaminergic synapse; Endocytosis	Insulin Signaling	COPI-dependent Golgi-to-ER retrograde traffic; Kinesins; RHO GTPases activate KTN1; Insulin processing; MHC class II antigen presentation	21	High	1
FALSE	High	Master Protein	Q13561	Dynactin subunit 2 OS=Homo sapiens OX=9606 GN=DCTN2 PE=1 SV=4	0	188.607	54	17	21	38	17	401	44.2	5.21	138.45	17	cell organization and biogenesis;cell proliferation;regulation of biological process;transport	chromosome;cytoplasm;cytoskeleton;cytosol;membrane	catalytic activity;motor activity;protein binding	Pf04912	10540	ENSG00000175203.15	DCTN2	12	Huntington's disease; Vasopressin-regulated water reabsorption		COPI-independent Golgi-to-ER retrograde traffic; Regulation of PLK1 Activity at G2/M Transition; AURKA Activation by TPX2; Anchoring of the basal body to the plasma membrane; Recruitment of NuMA to mitotic centrosomes; Recruitment of mitotic centrosome proteins and complexes; Loss of Nlp from mitotic centrosomes; COPI-mediated anterograde transport; MHC class II antigen presentation; HSP90 chaper…	35	High	1
FALSE	High	Master Protein	O76094	Signal recognition particle subunit SRP72 OS=Homo sapiens OX=9606 GN=SRP72 PE=1 SV=3	0	187.963	38	17	17	32	17	671	74.6	9.26	129.73	17	cell organization and biogenesis;response to stimulus;transport	cytoplasm;cytosol;endoplasmic reticulum	protein binding;RNA binding	Pf08492, Pf12569, Pf12895, Pf13424, Pf14559	6731	ENSG00000174780.15	SRP72	4	Protein export		SRP-dependent cotranslational protein targeting to membrane	4	High	1
FALSE	High	Master Protein	Q6DD88	Atlastin-3 OS=Homo sapiens OX=9606 GN=ATL3 PE=1 SV=1	0	187.703	45	18	20	37	18	541	60.5	5.66	113.04	18	cell organization and biogenesis;regulation of biological process;transport	endoplasmic reticulum;membrane	catalytic activity;nucleotide binding;protein binding	Pf02263	25923	ENSG00000184743.12	ATL3	11				0	High	1
FALSE	High	Master Protein	Q53EL6	Programmed cell death protein 4 OS=Homo sapiens OX=9606 GN=PDCD4 PE=1 SV=2	0	186.548	43	17	20	46	17	469	51.7	5.21	133.06	17	cell death;cell organization and biogenesis;regulation of biological process;response to stimulus	cytoplasm;cytosol;nucleus	protein binding;RNA binding	Pf02847	27250	ENSG00000150593.17	PDCD4	10	MicroRNAs in cancer; Proteoglycans in cancer	Interferon type I signaling pathways	Gene and protein expression by JAK-STAT signaling after Interleukin-12 stimulation; Interleukin-12 family signaling	8	High	1
FALSE	High	Master Protein	Q92616	eIF-2-alpha kinase activator GCN1 OS=Homo sapiens OX=9606 GN=GCN1 PE=1 SV=6	0	186.409	13	23	23	27	23	2671	292.6	7.47	84.21	23	cell communication;metabolic process;regulation of biological process;response to stimulus	cytoplasm;cytosol;membrane;ribosome	enzyme regulator activity;protein binding;RNA binding	Pf12074, Pf13646	10985		GCN1L1; GCN1	12				0	High	1	Met-loss+Acetyl [N-Term]
FALSE	High	Master Protein	Q52LJ0	Protein FAM98B OS=Homo sapiens OX=9606 GN=FAM98B PE=1 SV=2	0	185.955	27	9	14	36	6	433	45.5	8.69	153.9	9												0	High	1
FALSE	High	Master Protein	P51665	26S proteasome non-ATPase regulatory subunit 7 OS=Homo sapiens OX=9606 GN=PSMD7 PE=1 SV=2	0	184.079	56	12	13	34	12	324	37	6.77	137.2	12	metabolic process;regulation of biological process;response to stimulus;transport	cytosol;extracellular;membrane;nucleus;organelle lumen;proteasome	catalytic activity;protein binding	Pf01398, Pf13012	5713	ENSG00000103035.10	PSMD7	16	Epstein-Barr virus infection; Proteasome	Proteasome Degradation; Parkin-Ubiquitin Proteasomal System pathway	Regulation of RAS by GAPs; CDT1 association with the CDC6:ORC:origin complex; Downstream TCR signaling; UCH proteinases; NIK-->noncanonical NF-kB signaling; Hh mutants that don't undergo autocatalytic processing are degraded by ERAD; SCF-beta-TrCP mediated degradation of Emi1; Neutrophil degranulation; Cross-presentation of soluble exogenous antigens (endosomes); Separation of Sister Chromatids; …	153	High	1
FALSE	High	Master Protein	P35221	Catenin alpha-1 OS=Homo sapiens OX=9606 GN=CTNNA1 PE=1 SV=1	0	183.898	42	23	23	28	20	906	100	6.29	98.21	23	cell organization and biogenesis;regulation of biological process;response to stimulus	cytoplasm;cytoskeleton;cytosol;Golgi;membrane	protein binding;RNA binding;structural molecule activity	Pf01044	1495	ENSG00000044115.20	CTNNA1	5	Arrhythmogenic right ventricular cardiomyopathy (ARVC); Tight junction; Hippo signaling pathway; Endometrial cancer; Pathways in cancer; Adherens junction; Leukocyte transendothelial migration; Bacterial invasion of epithelial cells	Arrhythmogenic Right Ventricular Cardiomyopathy; Apoptosis-related network due to altered Notch3 in ovarian cancer; VEGFA-VEGFR2 Signaling Pathway; White fat cell differentiation	Adherens junctions interactions; CDO in myogenesis; VEGFR2 mediated vascular permeability; RHO GTPases activate IQGAPs	27	High	1	Met-loss+Acetyl [N-Term]
FALSE	High	Master Protein	P10696	Alkaline phosphatase, germ cell type OS=Homo sapiens OX=9606 GN=ALPG PE=2 SV=4	0	183.187	44	15	17	38	3	532	57.3	6.34	134.11	15	metabolic process	extracellular;membrane	catalytic activity;metal ion binding	Pf00245	251	ENSG00000163286.8	ALPPL2	2	Folate biosynthesis; Thiamine metabolism; Metabolic pathways		Post-translational modification: synthesis of GPI-anchored proteins	6	High	1
FALSE	High	Master Protein	P26640	Valine--tRNA ligase OS=Homo sapiens OX=9606 GN=VARS1 PE=1 SV=4	0	182.842	28	25	25	31	25	1264	140.4	7.59	91.76	25	metabolic process;regulation of biological process	cytoplasm;cytosol;mitochondrion	catalytic activity;nucleotide binding;protein binding	Pf00043, Pf00133, Pf08264, Pf09334, Pf13603	7407; 57176	ENSG00000096171.14; ENSG00000204394.12; ENSG00000226589.9	VARS; VARS2	6; CHR_HSCHR6_MHC_DBB_CTG1; CHR_HSCHR6_MHC_COX_CTG1	Aminoacyl-tRNA biosynthesis	Amino Acid metabolism	Cytosolic tRNA aminoacylation	6	High	1	Met-loss+Acetyl [N-Term]
FALSE	High	Master Protein	Q9UHB9	Signal recognition particle subunit SRP68 OS=Homo sapiens OX=9606 GN=SRP68 PE=1 SV=2	0	182.728	37	21	22	39	21	627	70.7	8.56	124.6	21	cell organization and biogenesis;response to stimulus;transport	cytoplasm;cytosol;endoplasmic reticulum;nucleus;ribosome	protein binding;RNA binding		6730	ENSG00000167881.14	SRP68	17	Protein export		SRP-dependent cotranslational protein targeting to membrane	4	High	1
FALSE	High	Master Protein	P56192	Methionine--tRNA ligase, cytoplasmic OS=Homo sapiens OX=9606 GN=MARS1 PE=1 SV=2	0	182.518	28	22	25	32	22	900	101.1	6.16	110.79	22	cell communication;metabolic process;regulation of biological process;response to stimulus	cytoplasm;cytosol;membrane	catalytic activity;nucleotide binding;protein binding;RNA binding	Pf00043, Pf00133, Pf00458, Pf09334, Pf10978, Pf13409, Pf13410, Pf14497	4141	ENSG00000166986.14	MARS	12	Selenocompound metabolism; Aminoacyl-tRNA biosynthesis		Cytosolic tRNA aminoacylation; SeMet incorporation into proteins	10	High	1
FALSE	High	Master Protein	P26038	Moesin OS=Homo sapiens OX=9606 GN=MSN PE=1 SV=3	0	181.433	40	21	25	44	13	577	67.8	6.4	130.02	21	cell differentiation;cell organization and biogenesis;cell proliferation;cellular component movement;regulation of biological process;response to stimulus	cell surface;cytoplasm;cytoskeleton;cytosol;membrane;nucleus	protein binding;RNA binding;structural molecule activity	Pf00373, Pf00769, Pf09379, Pf09380	4478	ENSG00000147065.16	MSN	X	Proteoglycans in cancer; Regulation of actin cytoskeleton; Leukocyte transendothelial migration; Measles	Glial Cell Differentiation; AGE/RAGE pathway; Regulation of Actin Cytoskeleton	Gene and protein expression by JAK-STAT signaling after Interleukin-12 stimulation; Interleukin-12 family signaling; Recycling pathway of L1	16	High	1
FALSE	High	Master Protein	Q13310	Polyadenylate-binding protein 4 OS=Homo sapiens OX=9606 GN=PABPC4 PE=1 SV=1	0	181.354	33	20	23	53	13	644	70.7	9.26	159.07	20	coagulation;metabolic process	cytoplasm;cytosol;nucleus	protein binding;RNA binding	Pf00076, Pf00658, Pf13893, Pf14259	8761	ENSG00000090621.13	PABPC4	1	RNA degradation; mRNA surveillance pathway; RNA transport			3	High	1
FALSE	High	Master Protein	P09651	Heterogeneous nuclear ribonucleoprotein A1 OS=Homo sapiens OX=9606 GN=HNRNPA1 PE=1 SV=5	0	180.284	39	14	17	47	13	372	38.7	9.13	168.9	14	cell communication;metabolic process;regulation of biological process;response to stimulus;transport	cytoplasm;membrane;nucleus;spliceosomal complex	DNA binding;protein binding;RNA binding	Pf00076, Pf13893, Pf14259	3178	ENSG00000135486.17	HNRNPA1	12	Spliceosome	mRNA Processing	mRNA Splicing - Major Pathway; FGFR2 alternative splicing	11	High	1
FALSE	High	Master Protein	Q96C86	m7GpppX diphosphatase OS=Homo sapiens OX=9606 GN=DCPS PE=1 SV=2	0	180.195	45	15	15	38	15	337	38.6	6.38	132.53	15	metabolic process;regulation of biological process;response to stimulus	cytoplasm;cytosol;mitochondrion;nucleus	catalytic activity;protein binding;RNA binding	Pf05652, Pf11969	28960	ENSG00000110063.8	DCPS	11	RNA degradation		mRNA decay by 3' to 5' exoribonuclease	4	High	1	Met-loss+Acetyl [N-Term]
FALSE	High	Master Protein	P17655	Calpain-2 catalytic subunit OS=Homo sapiens OX=9606 GN=CAPN2 PE=1 SV=6	0	179.653	28	19	24	42	19	700	79.9	4.98	129.63	19	cell organization and biogenesis;metabolic process;regulation of biological process;response to stimulus	chromosome;cytoplasm;cytoskeleton;cytosol;endoplasmic reticulum;Golgi;membrane;nucleus;vacuole	catalytic activity;metal ion binding;protein binding	Pf00648, Pf01067, Pf13833	824	ENSG00000162909.17	CAPN2	1	Protein processing in endoplasmic reticulum; Apoptosis; Focal adhesion; Alzheimer's disease	Integrin-mediated Cell Adhesion; Alzheimers Disease; VEGFA-VEGFR2 Signaling Pathway	Degradation of the extracellular matrix; Deregulated CDK5 triggers multiple neurodegenerative pathways in Alzheimer's disease models	12	High	1
FALSE	High	Master Protein	P0DMN0	Sulfotransferase 1A4 OS=Homo sapiens OX=9606 GN=SULT1A4 PE=1 SV=1	0	179.565	68	14	16	33	8	295	34.2	6.01	115.12	14	metabolic process;regulation of biological process;response to stimulus	cytoplasm;cytosol	catalytic activity;protein binding	Pf00685, Pf13469	445329; 6818; 100526830; 105369243	ENSG00000213648.10; ENSG00000261052.5	SULT1A4; LOC101929857; LOC101060714; SULT1A3; SLX1A-SULT1A3; LOC105369243	16	Chemical carcinogenesis	Sulfation Biotransformation Reaction; Metapathway biotransformation	Cytosolic sulfonation of small molecules; XBP1(S) activates chaperone genes	11	High	1	Acetyl [N-Term]
FALSE	High	Master Protein	Q06210	Glutamine--fructose-6-phosphate aminotransferase [isomerizing] 1 OS=Homo sapiens OX=9606 GN=GFPT1 PE=1 SV=3	0	179.232	41	23	26	45	19	699	78.8	7.11	125.59	23	metabolic process;regulation of biological process	cytosol	catalytic activity	Pf00310, Pf01380, Pf13230, Pf13522, Pf13537, Pf13580	2673	ENSG00000198380.12	GFPT1	2	Alanine, aspartate and glutamate metabolism; Amino sugar and nucleotide sugar metabolism; Metabolic pathways; Insulin resistance		XBP1(S) activates chaperone genes; Defective GFPT1 causes CMSTA1; Synthesis of UDP-N-acetyl-glucosamine	17	High	1
FALSE	High	Master Protein	P61011	Signal recognition particle 54 kDa protein OS=Homo sapiens OX=9606 GN=SRP54 PE=1 SV=1	0	179.165	40	15	21	35	15	504	55.7	8.75	119.94	15	cell organization and biogenesis;metabolic process;response to stimulus;transport	cytoplasm;cytosol;nucleus	catalytic activity;nucleotide binding;protein binding;RNA binding	Pf00448, Pf01656, Pf02881, Pf02978, Pf03205, Pf09974, Pf13207, Pf13671	6729	ENSG00000100883.11	SRP54	14	Protein export	mRNA Processing	SRP-dependent cotranslational protein targeting to membrane	5	High	1
FALSE	High	Master Protein	P61289	Proteasome activator complex subunit 3 OS=Homo sapiens OX=9606 GN=PSME3 PE=1 SV=1	0	178.961	65	15	18	63	15	254	29.5	5.95	217.88	15	cell death;metabolic process;regulation of biological process;response to stimulus;transport	cytoplasm;cytosol;membrane;nucleus;proteasome	enzyme regulator activity;protein binding	Pf02251, Pf02252	10197	ENSG00000131467.10	PSME3	17	Proteasome; Hepatitis C; Antigen processing and presentation	Proteasome Degradation	Regulation of RAS by GAPs; CDT1 association with the CDC6:ORC:origin complex; Downstream TCR signaling; UCH proteinases; NIK-->noncanonical NF-kB signaling; Hh mutants that don't undergo autocatalytic processing are degraded by ERAD; SCF-beta-TrCP mediated degradation of Emi1; Cross-presentation of soluble exogenous antigens (endosomes); Separation of Sister Chromatids; Vpu mediated degradation o…	152	High	1
FALSE	High	Master Protein	Q15813	Tubulin-specific chaperone E OS=Homo sapiens OX=9606 GN=TBCE PE=1 SV=1	0	178.877	53	22	23	36	22	527	59.3	6.76	101.33	22	cell organization and biogenesis;metabolic process;response to stimulus	cytoplasm;cytoskeleton	protein binding	Pf01302, Pf12799, Pf13855, Pf14560, Pf14580	6905	ENSG00000282984.1; ENSG00000116957.12	TBCE	1; CHR_HSCHR1_5_CTG32_1			Post-chaperonin tubulin folding pathway	3	High	1	Met-loss+Acetyl [N-Term]
FALSE	High	Master Protein	P49736	DNA replication licensing factor MCM2 OS=Homo sapiens OX=9606 GN=MCM2 PE=1 SV=4	0	178.739	31	23	25	35	23	904	101.8	5.52	112.88	23	cell death;cell organization and biogenesis;metabolic process;response to stimulus	chromosome;cytoplasm;cytoskeleton;cytosol;nucleus	catalytic activity;DNA binding;metal ion binding;nucleotide binding;protein binding	Pf00493, Pf01078, Pf07728, Pf12619, Pf14551	4171	ENSG00000073111.13	MCM2	3	DNA replication; Cell cycle	Cell Cycle; G1 to S cell cycle control; DNA Replication	M/G1 Transition; Assembly of the pre-replicative complex; Unwinding of DNA; Regulation of DNA replication; Activation of ATR in response to replication stress; Activation of the pre-replicative complex; Orc1 removal from chromatin; Removal of licensing factors from origins	25	High	1	Met-loss+Acetyl [N-Term]
FALSE	High	Master Protein	P62495	Eukaryotic peptide chain release factor subunit 1 OS=Homo sapiens OX=9606 GN=ETF1 PE=1 SV=3	0	178.448	56	19	21	69	19	437	49	5.71	218.57	19	cell organization and biogenesis;metabolic process;regulation of biological process	cytoplasm;cytosol;nucleus	protein binding;RNA binding	Pf03463, Pf03464, Pf03465	2107	ENSG00000120705.12	ETF1	5	mRNA surveillance pathway	Translation Factors	Regulation of expression of SLITs and ROBOs; Nonsense Mediated Decay (NMD) independent of the Exon Junction Complex (EJC); Eukaryotic Translation Termination; Nonsense Mediated Decay (NMD) enhanced by the Exon Junction Complex (EJC)	13	High	1	Met-loss+Acetyl [N-Term]
FALSE	High	Master Protein	Q9P289	Serine/threonine-protein kinase 26 OS=Homo sapiens OX=9606 GN=STK26 PE=1 SV=2	0	178.179	45	16	18	39	10	416	46.5	5.29	127.81	16	cell communication;cell death;cell organization and biogenesis;metabolic process;regulation of biological process;response to stimulus	cytoplasm;cytosol;Golgi;membrane	catalytic activity;metal ion binding;nucleotide binding;protein binding;signal transducer activity	Pf00069, Pf07714	51765	ENSG00000134602.15	MST4; STK26	X			Apoptotic cleavage of cellular proteins	4	High	1	Met-loss+Acetyl [N-Term]
FALSE	High	Master Protein	Q8WX92	Negative elongation factor B OS=Homo sapiens OX=9606 GN=NELFB PE=1 SV=1	0	177.979	38	16	17	26	16	580	65.7	6.13	84.75	16	metabolic process;regulation of biological process	cytoplasm;nucleus	protein binding;RNA binding	Pf06209	25920		COBRA1; NELFB	9		Initiation of transcription and translation elongation at the HIV-1 LTR	HIV elongation arrest and recovery; Formation of the HIV-1 Early Elongation Complex; Abortive elongation of HIV-1 transcript in the absence of Tat; TP53 Regulates Transcription of DNA Repair Genes; Tat-mediated HIV elongation arrest and recovery; Formation of RNA Pol II elongation complex ; Formation of HIV elongation complex in the absence of HIV Tat; RNA Polymerase II Pre-transcription Events; …	26	High	1
FALSE	High	Master Protein	P31946	14-3-3 protein beta/alpha OS=Homo sapiens OX=9606 GN=YWHAB PE=1 SV=3	0	177.482	57	13	17	50	8	246	28.1	4.83	168.85	13	cell organization and biogenesis;metabolic process;regulation of biological process;response to stimulus;transport	cytoplasm;cytosol;membrane;mitochondrion;nucleus	protein binding	Pf00244	7529	ENSG00000166913.12	YWHAB	20	Viral carcinogenesis; Hepatitis B; Epstein-Barr virus infection; Hippo signaling pathway; Oocyte meiosis; Cell cycle; PI3K-Akt signaling pathway	Cell Cycle; IL-3 Signaling Pathway; Myometrial Relaxation and Contraction Pathways; Calcium Regulation in the Cardiac Cell; Sudden Infant Death Syndrome (SIDS) Susceptibility Pathways	MAP2K and MAPK activation; mTORC1-mediated signalling; Negative regulation of MAPK pathway; ARMS-mediated activation; Tristetraprolin (TTP, ZFP36) binds and destabilizes mRNA; Translocation of GLUT4 to the plasma membrane; Rap1 signalling; Paradoxical activation of RAF signaling by kinase inactive BRAF; Frs2-mediated activation; Butyrate Response Factor 1 (BRF1) binds and destabilizes mRNA; Inter…	68	High	1
FALSE	High	Master Protein	P31948	Stress-induced-phosphoprotein 1 OS=Homo sapiens OX=9606 GN=STIP1 PE=1 SV=1	0	177.387	35	19	24	41	19	543	62.6	6.8	123.68	19	response to stimulus	cytoplasm;cytosol;Golgi;nucleus	protein binding;RNA binding	Pf00515, Pf12895, Pf13414, Pf13424, Pf13432	10963	ENSG00000168439.16	STIP1	11	Prion diseases		HSP90 chaperone cycle for steroid hormone receptors (SHR)	4	High	1
FALSE	High	Master Protein	P50552	Vasodilator-stimulated phosphoprotein OS=Homo sapiens OX=9606 GN=VASP PE=1 SV=3	0	176.73	50	17	20	34	17	380	39.8	8.94	120.31	17	cell organization and biogenesis;cellular component movement;regulation of biological process	cytoplasm;cytoskeleton;cytosol;membrane	protein binding	Pf00568	7408	ENSG00000125753.13	VASP	19	cGMP-PKG signaling pathway; Rap1 signaling pathway; Focal adhesion; Leukocyte transendothelial migration; Fc gamma R-mediated phagocytosis; Platelet activation	Integrin-mediated Cell Adhesion; Focal Adhesion	Cell-extracellular matrix interactions; Generation of second messenger molecules; Signaling by ROBO receptors	18	High	1
FALSE	High	Master Protein	Q13263	Transcription intermediary factor 1-beta OS=Homo sapiens OX=9606 GN=TRIM28 PE=1 SV=5	0	176.664	43	19	21	37	19	835	88.5	5.77	129.64	19	cell organization and biogenesis;defense response;metabolic process;regulation of biological process;response to stimulus	chromosome;nucleus	catalytic activity;DNA binding;metal ion binding;protein binding;RNA binding	Pf00628, Pf00643	10155	ENSG00000130726.11	TRIM28	19		Corticotropin-releasing hormone signaling pathway; Mesodermal Commitment Pathway; ATM Signaling Network in Development and Disease	Generic Transcription Pathway	6	High	1	Met-loss+Acetyl [N-Term]
FALSE	High	Master Protein	P55209	Nucleosome assembly protein 1-like 1 OS=Homo sapiens OX=9606 GN=NAP1L1 PE=1 SV=1	0	176.624	44	11	14	39	9	391	45.3	4.46	147.78	11	cell organization and biogenesis;metabolic process;regulation of biological process	membrane;nucleus	protein binding;RNA binding	Pf00956	4673	ENSG00000187109.13	NAP1L1	12				0	High	1
FALSE	High	Master Protein	O43242	26S proteasome non-ATPase regulatory subunit 3 OS=Homo sapiens OX=9606 GN=PSMD3 PE=1 SV=2	0	176.588	49	25	28	45	25	534	60.9	8.44	133.6	25	metabolic process;regulation of biological process;response to stimulus;transport	cytosol;extracellular;membrane;nucleus;organelle lumen;proteasome	catalytic activity;enzyme regulator activity;protein binding	Pf01399, Pf08375	5709	ENSG00000108344.14	PSMD3	17	Epstein-Barr virus infection; Proteasome	Proteasome Degradation; Parkin-Ubiquitin Proteasomal System pathway	Regulation of RAS by GAPs; CDT1 association with the CDC6:ORC:origin complex; Downstream TCR signaling; UCH proteinases; NIK-->noncanonical NF-kB signaling; Hh mutants that don't undergo autocatalytic processing are degraded by ERAD; SCF-beta-TrCP mediated degradation of Emi1; Neutrophil degranulation; Cross-presentation of soluble exogenous antigens (endosomes); Separation of Sister Chromatids; …	153	High	1
FALSE	High	Master Protein	O60749	Sorting nexin-2 OS=Homo sapiens OX=9606 GN=SNX2 PE=1 SV=2	0	174.814	41	20	24	34	18	519	58.4	5.12	97.4	20	cell organization and biogenesis;transport	cytoplasm;cytosol;endosome;membrane;vacuole	protein binding	Pf00787, Pf03700, Pf05667, Pf09325, Pf10456	6643	ENSG00000205302.6	SNX2	5	Endocytosis		Golgi Associated Vesicle Biogenesis	6	High	1
FALSE	High	Master Protein	P04632	Calpain small subunit 1 OS=Homo sapiens OX=9606 GN=CAPNS1 PE=1 SV=1	0	174.76	56	9	14	27	8	268	28.3	5.2	105.29	9	cell death;cell organization and biogenesis;metabolic process;regulation of biological process	cytoplasm;cytosol;membrane	catalytic activity;metal ion binding;protein binding	Pf13833	826	ENSG00000126247.10	CAPNS1	19		Integrin-mediated Cell Adhesion	Degradation of the extracellular matrix; Formation of the cornified envelope; Deregulated CDK5 triggers multiple neurodegenerative pathways in Alzheimer's disease models	9	High	1	Acetyl [N-Term]
FALSE	High	Master Protein	O76003	Glutaredoxin-3 OS=Homo sapiens OX=9606 GN=GLRX3 PE=1 SV=2	0	173.948	61	15	17	43	15	335	37.4	5.39	146.7	15	cell organization and biogenesis;cellular homeostasis;metabolic process;regulation of biological process	cytoplasm;cytosol;nucleus;spliceosomal complex	catalytic activity;metal ion binding;protein binding;RNA binding	Pf00085, Pf00462, Pf02114, Pf02966, Pf04908, Pf13098, Pf13905	10539	ENSG00000108010.11	GLRX3	10			Iron uptake and transport	2	High	1	Met-loss+Acetyl [N-Term]
FALSE	High	Master Protein	Q8TAT6	Nuclear protein localization protein 4 homolog OS=Homo sapiens OX=9606 GN=NPLOC4 PE=1 SV=3	0	173.706	36	17	19	27	17	608	68.1	6.38	101.72	17	cell organization and biogenesis;metabolic process;regulation of biological process;response to stimulus;transport	cytoplasm;cytosol;endoplasmic reticulum;membrane;nucleus	metal ion binding;protein binding	Pf05020, Pf05021, Pf11543	55666	ENSG00000182446.13	NPLOC4	17	Protein processing in endoplasmic reticulum		Translesion Synthesis by POLH	5	High	1	Met-loss+Acetyl [N-Term]
FALSE	High	Master Protein	Q99598	Translin-associated protein X OS=Homo sapiens OX=9606 GN=TSNAX PE=1 SV=1	0	172.209	55	13	19	31	13	290	33.1	6.55	87.75	13	cell differentiation;development;metabolic process;response to stimulus;transport	cytoplasm;cytosol;Golgi;nucleus	DNA binding;metal ion binding;protein binding;RNA binding;transporter activity	Pf01997	7257	ENSG00000116918.13	TSNAX	1			Small interfering RNA (siRNA) biogenesis	3	High	1
FALSE	High	Master Protein	P54578	Ubiquitin carboxyl-terminal hydrolase 14 OS=Homo sapiens OX=9606 GN=USP14 PE=1 SV=3	0	171.452	42	19	26	50	19	494	56	5.3	147.72	19	cell communication;metabolic process;regulation of biological process	cell surface;cytoplasm;cytosol;membrane;nucleus;proteasome	catalytic activity;enzyme regulator activity;protein binding	Pf00443, Pf13423	9097	ENSG00000101557.14	USP14	18			Ub-specific processing proteases	4	High	1	Met-loss [N-Term]
FALSE	High	Master Protein	P30154	Serine/threonine-protein phosphatase 2A 65 kDa regulatory subunit A beta isoform OS=Homo sapiens OX=9606 GN=PPP2R1B PE=1 SV=3	0	171.326	37	16	17	29	14	601	66.2	4.94	104.24	16	cell death;regulation of biological process	membrane	protein binding	Pf13513, Pf13646	5519	ENSG00000137713.15	PPP2R1B	11	Dopaminergic synapse; Chagas disease (American trypanosomiasis); TGF-beta signaling pathway; Tight junction; Hippo signaling pathway; Adrenergic signaling in cardiomyocytes; AMPK signaling pathway; Long-term depression; mRNA surveillance pathway; Oocyte meiosis; Sphingolipid signaling pathway; Hepatitis C; PI3K-Akt signaling pathway	Focal Adhesion-PI3K-Akt-mTOR-signaling pathway; Wnt Signaling Pathway and Pluripotency; Glycogen Metabolism	Glycolysis; AXIN missense mutants destabilize the destruction complex; PP2A-mediated dephosphorylation of key metabolic factors; APC truncation mutants have impaired AXIN binding; CTLA4 inhibitory signaling; Activated TLR4 signalling; Separation of Sister Chromatids; MASTL Facilitates Mitotic Progression; S37 mutants of beta-catenin aren't phosphorylated; S33 mutants of beta-catenin aren't phosph…	125	High	1
FALSE	High	Master Protein	Q86Y56	Dynein assembly factor 5, axonemal OS=Homo sapiens OX=9606 GN=DNAAF5 PE=1 SV=4	0	171.184	31	21	21	31	21	855	93.5	6.42	107.32	21	cell organization and biogenesis;cellular component movement	cytoplasm	protein binding		54919	ENSG00000164818.15	HEATR2; DNAAF5	7				0	High	1	Met-loss+Acetyl [N-Term]
FALSE	High	Master Protein	Q3ZCM7	Tubulin beta-8 chain OS=Homo sapiens OX=9606 GN=TUBB8 PE=1 SV=2	0	171.094	34	13	19	131	3	444	49.7	4.89	404.2	13	cell organization and biogenesis	cytoplasm;cytoskeleton	catalytic activity;nucleotide binding;structural molecule activity	Pf00091, Pf03953, Pf10644	347688	ENSG00000261456.5	TUBB8	10	Pathogenic Escherichia coli infection; Gap junction; Phagosome	Pathogenic Escherichia coli infection; Parkin-Ubiquitin Proteasomal System pathway	COPI-independent Golgi-to-ER retrograde traffic; COPI-dependent Golgi-to-ER retrograde traffic; Carboxyterminal post-translational modifications of tubulin; Cilium Assembly; Recruitment of NuMA to mitotic centrosomes; Translocation of GLUT4 to the plasma membrane; Microtubule-dependent trafficking of connexons from Golgi to the plasma membrane; Separation of Sister Chromatids; COPI-mediated anter…	56	High	1
FALSE	High	Master Protein	Q15418	Ribosomal protein S6 kinase alpha-1 OS=Homo sapiens OX=9606 GN=RPS6KA1 PE=1 SV=2	0	170.724	36	22	23	36	16	735	82.7	7.83	86.29	22	cell death;cell proliferation;metabolic process;regulation of biological process;response to stimulus	cytoplasm;cytosol;membrane;nucleus	catalytic activity;enzyme regulator activity;metal ion binding;nucleotide binding;protein binding	Pf00069, Pf00433, Pf06293, Pf07714, Pf14531	6195	ENSG00000281877.2; ENSG00000117676.13	RPS6KA1	1; CHR_HG2058_PATCH	Neurotrophin signaling pathway; Progesterone-mediated oocyte maturation; MAPK signaling pathway; Long-term potentiation; mTOR signaling pathway; Oocyte meiosis; Insulin resistance	IL-5 Signaling Pathway; Human Thyroid Stimulating Hormone (TSH) signaling pathway; Leptin signaling pathway; B Cell Receptor Signaling Pathway; Interleukin-11 Signaling Pathway; Brain-Derived Neurotrophic Factor (BDNF) signaling pathway; Kit receptor signaling pathway; BDNF-TrkB Signaling; Angiopoietin Like Protein 8 Regulatory Pathway; TYROBP Causal Network; EGF/EGFR Signaling Pathway; Cytoplasm…	CREB phosphorylation; ERK/MAPK targets; Recycling pathway of L1; Activated TLR4 signalling; Signaling by GPCR; Gastrin-CREB signalling pathway via PKC and MAPK; Senescence-Associated Secretory Phenotype (SASP); RSK activation	68	High	1
FALSE	High	Master Protein	O43143	Pre-mRNA-splicing factor ATP-dependent RNA helicase DHX15 OS=Homo sapiens OX=9606 GN=DHX15 PE=1 SV=2	0	170.704	30	23	27	44	22	795	90.9	7.46	108.7	23	metabolic process;response to stimulus	cytoplasm;nucleus;spliceosomal complex	catalytic activity;nucleotide binding;protein binding;RNA binding	Pf00270, Pf00271, Pf04408, Pf07717, Pf13401	1665	ENSG00000109606.12	DHX15	4	Spliceosome	mRNA Processing	mRNA Splicing - Major Pathway	6	High	1
FALSE	High	Master Protein	P20290	Transcription factor BTF3 OS=Homo sapiens OX=9606 GN=BTF3 PE=1 SV=1	0	170.642	53	9	12	34	9	206	22.2	9.38	143.4	9	metabolic process;regulation of biological process;transport	cytoplasm;cytosol;nucleus	protein binding;RNA binding	Pf01849	689	ENSG00000145741.15	BTF3	5				0	High	1
FALSE	High	Master Protein	P22102	Trifunctional purine biosynthetic protein adenosine-3 OS=Homo sapiens OX=9606 GN=GART PE=1 SV=1	0	170.152	27	24	24	35	24	1010	107.7	6.7	109.57	24	metabolic process;response to stimulus	cytoplasm;cytosol	catalytic activity;metal ion binding;nucleotide binding	Pf00551, Pf00586, Pf01071, Pf02222, Pf02655, Pf02769, Pf02843, Pf02844, Pf03435, Pf07478, Pf08442, Pf08443, Pf13535, Pf15632	2618	ENSG00000159131.16	GART	21	Antifolate resistance; Purine metabolism; One carbon pool by folate; Metabolic pathways	Folate Metabolism; One Carbon Metabolism	Purine ribonucleoside monophosphate biosynthesis	10	High	1
FALSE	High	Master Protein	Q13618	Cullin-3 OS=Homo sapiens OX=9606 GN=CUL3 PE=1 SV=2	0	169.075	38	27	27	38	27	768	88.9	8.48	107.75	27	cell death;cell division;cell organization and biogenesis;cellular component movement;metabolic process;regulation of biological process;response to stimulus;transport	cytoplasm;cytosol;Golgi;membrane;nucleus	catalytic activity;protein binding	Pf00888, Pf10557	8452	ENSG00000036257.12	CUL3	2	Ubiquitin mediated proteolysis; Hedgehog signaling pathway		Hedgehog 'on' state; Regulation of RAS by GAPs; Degradation of DVL; Antigen processing: Ubiquitination & Proteasome degradation; Neddylation; Interleukin-20 family signaling	22	High	1
FALSE	High	Master Protein	Q12905	Interleukin enhancer-binding factor 2 OS=Homo sapiens OX=9606 GN=ILF2 PE=1 SV=2	0	168.259	51	13	14	40	13	390	43	5.26	140.87	13	metabolic process;regulation of biological process;response to stimulus;transport	cytoplasm;extracellular;membrane;nucleus;organelle lumen	catalytic activity;DNA binding;nucleotide binding;protein binding;RNA binding	Pf07528	3608	ENSG00000143621.16	ILF2	1		B Cell Receptor Signaling Pathway	Neutrophil degranulation	4	High	1
FALSE	High	Master Protein	Q13057	Bifunctional coenzyme A synthase OS=Homo sapiens OX=9606 GN=COASY PE=1 SV=4	0	167.805	37	14	16	27	14	564	62.3	6.99	99.7	14	metabolic process	cytoplasm;membrane;mitochondrion;organelle lumen	catalytic activity;nucleotide binding;protein binding	Pf01121, Pf01467, Pf01583, Pf13207, Pf13238, Pf13671	80347	ENSG00000068120.14	COASY	17	Pantothenate and CoA biosynthesis; Metabolic pathways		Coenzyme A biosynthesis	7	High	1
FALSE	High	Master Protein	Q9Y6E2	Basic leucine zipper and W2 domain-containing protein 2 OS=Homo sapiens OX=9606 GN=BZW2 PE=1 SV=1	0	167.768	43	21	23	49	16	419	48.1	6.68	144.42	21	cell differentiation;development	cytoplasm;membrane	protein binding	Pf02020	28969	ENSG00000136261.14	BZW2	7				0	High	1
FALSE	High	Master Protein	Q9UBE0	SUMO-activating enzyme subunit 1 OS=Homo sapiens OX=9606 GN=SAE1 PE=1 SV=1	0	167.364	45	12	15	35	12	346	38.4	5.3	129.25	12	metabolic process;regulation of biological process	cytoplasm;nucleus	catalytic activity;enzyme regulator activity;protein binding	Pf00899	10055	ENSG00000142230.11	SAE1	19	Ubiquitin mediated proteolysis		SUMO is conjugated to E1 (UBA2:SAE1); SUMO is transferred from E1 to E2 (UBE2I, UBC9)	7	High	1
FALSE	High	Master Protein	O60506	Heterogeneous nuclear ribonucleoprotein Q OS=Homo sapiens OX=9606 GN=SYNCRIP PE=1 SV=2	0	167.341	33	16	19	47	13	623	69.6	8.59	137.5	16	cell differentiation;metabolic process;regulation of biological process;response to stimulus	cytoplasm;endoplasmic reticulum;membrane;nucleus;spliceosomal complex	protein binding;RNA binding	Pf00076, Pf13893, Pf14259	10492	ENSG00000135316.17	SYNCRIP	6				0	High	1
FALSE	High	Master Protein	Q9Y2Z0	Protein SGT1 homolog OS=Homo sapiens OX=9606 GN=SUGT1 PE=1 SV=3	0	166.725	56	18	21	38	18	365	41	5.16	125.83	18	regulation of biological process	chromosome;cytoplasm;cytosol;nucleus	protein binding	Pf00515, Pf04969, Pf05002, Pf13414, Pf13431, Pf13432, Pf14559	10910	ENSG00000165416.14	SUGT1	13	NOD-like receptor signaling pathway	Nucleotide-binding Oligomerization Domain (NOD) pathway	The NLRP3 inflammasome	7	High	1	Met-loss+Acetyl [N-Term]
FALSE	High	Master Protein	Q58FF7	Putative heat shock protein HSP 90-beta-3 OS=Homo sapiens OX=9606 GN=HSP90AB3P PE=5 SV=1	0	166.401	24	19	24	153	1	597	68.3	4.79	434.11	19	metabolic process;response to stimulus	cytoplasm	nucleotide binding;protein binding	Pf00183, Pf02518, Pf13589	3327		HSP90AB3P	4				0	High	1
FALSE	High	Master Protein	P17858	ATP-dependent 6-phosphofructokinase, liver type OS=Homo sapiens OX=9606 GN=PFKL PE=1 SV=6	0	166.124	29	18	19	31	14	780	85	7.5	102.84	18	cell organization and biogenesis;metabolic process;regulation of biological process;response to stimulus;transport	cytoplasm;cytosol;extracellular;membrane;organelle lumen	catalytic activity;metal ion binding;nucleotide binding;protein binding	Pf00365	5211	ENSG00000141959.16	PFKL	21	HIF-1 signaling pathway; Central carbon metabolism in cancer; Carbon metabolism; Galactose metabolism; Glucagon signaling pathway; Fructose and mannose metabolism; Pentose phosphate pathway; AMPK signaling pathway; Glycolysis / Gluconeogenesis; RNA degradation; Biosynthesis of amino acids; Metabolic pathways	Photodynamic therapy-induced HIF-1 survival signaling; Insulin Signaling; Glycolysis and Gluconeogenesis	Glycolysis; Neutrophil degranulation	22	High	1
FALSE	High	Master Protein	Q9BT78	COP9 signalosome complex subunit 4 OS=Homo sapiens OX=9606 GN=COPS4 PE=1 SV=1	0	166.001	61	19	21	38	19	406	46.2	5.83	112.86	19	cell organization and biogenesis;metabolic process;response to stimulus	cytoplasm;cytosol;nucleus	catalytic activity;protein binding	Pf01399	51138	ENSG00000138663.8	COPS4	4			Cargo recognition for clathrin-mediated endocytosis; DNA Damage Recognition in GG-NER; Formation of TC-NER Pre-Incision Complex; Neddylation	13	High	1
FALSE	High	Master Protein	Q9Y6G9	Cytoplasmic dynein 1 light intermediate chain 1 OS=Homo sapiens OX=9606 GN=DYNC1LI1 PE=1 SV=3	0	165.913	44	20	21	42	20	523	56.5	6.42	122.23	20	cell division;cell organization and biogenesis;cellular component movement;regulation of biological process;transport	chromosome;cytoplasm;cytoskeleton;cytosol;membrane	catalytic activity;motor activity;nucleotide binding;protein binding;RNA binding	Pf00005, Pf05783	51143	ENSG00000144635.8	DYNC1LI1	3	Phagosome; Salmonella infection; Vasopressin-regulated water reabsorption		COPI-independent Golgi-to-ER retrograde traffic; Amplification of signal from unattached kinetochores via a MAD2 inhibitory signal; Neutrophil degranulation; Separation of Sister Chromatids; Resolution of Sister Chromatid Cohesion; RHO GTPases Activate Formins; COPI-mediated anterograde transport; MHC class II antigen presentation; HSP90 chaperone cycle for steroid hormone receptors (SHR)	38	High	1
FALSE	High	Master Protein	Q9UHX1	Poly(U)-binding-splicing factor PUF60 OS=Homo sapiens OX=9606 GN=PUF60 PE=1 SV=1	0	165.832	42	15	16	33	15	559	59.8	5.29	114.99	15	cell death;cellular homeostasis;metabolic process;regulation of biological process	nucleus	catalytic activity;DNA binding;protein binding;RNA binding	Pf00076, Pf13893, Pf14259	22827	ENSG00000274081.4; ENSG00000179950.13	PUF60	8; CHR_HSCHR8_3_CTG7	Spliceosome		mRNA Splicing - Major Pathway	5	High	1
FALSE	High	Master Protein	Q9NTK5	Obg-like ATPase 1 OS=Homo sapiens OX=9606 GN=OLA1 PE=1 SV=2	0	165.186	56	20	23	41	20	396	44.7	7.81	127.43	20	metabolic process;transport	cytoplasm;cytosol;extracellular;membrane;nucleus;organelle lumen	catalytic activity;metal ion binding;nucleotide binding;protein binding	Pf01926, Pf02421, Pf06071	29789	ENSG00000138430.15	OLA1	2			Platelet degranulation	4	High	1
FALSE	High	Master Protein	Q9BZZ5	Apoptosis inhibitor 5 OS=Homo sapiens OX=9606 GN=API5 PE=1 SV=3	0	165.13	40	21	22	57	21	524	59	7.34	151.59	21	cell death;regulation of biological process	cytoplasm;membrane;nucleus;spliceosomal complex	protein binding;RNA binding	Pf05918, Pf13646	8539	ENSG00000166181.12	API5	11				0	High	1	Met-loss [N-Term]
FALSE	High	Master Protein	P41250	Glycine--tRNA ligase OS=Homo sapiens OX=9606 GN=GARS1 PE=1 SV=3	0	164.888	33	18	21	31	18	739	83.1	7.03	91.93	18	metabolic process	cytoplasm;cytosol;extracellular;mitochondrion;organelle lumen	catalytic activity;nucleotide binding;protein binding	Pf00458, Pf00587, Pf03129	2617	ENSG00000106105.13	GARS	7	Aminoacyl-tRNA biosynthesis		Mitochondrial tRNA aminoacylation; Cytosolic tRNA aminoacylation	6	High	1
FALSE	High	Master Protein	P02786	Transferrin receptor protein 1 OS=Homo sapiens OX=9606 GN=TFRC PE=1 SV=2	0	164.269	33	20	20	33	20	760	84.8	6.61	103.38	20	cell differentiation;cell organization and biogenesis;cellular homeostasis;metabolic process;regulation of biological process;response to stimulus;transport	cell surface;endosome;extracellular;membrane	protein binding;receptor activity;RNA binding;transporter activity	Pf02225, Pf04253, Pf04389	7037	ENSG00000072274.12	TFRC	3	Endocytosis; HIF-1 signaling pathway; Hematopoietic cell lineage; Phagosome	Iron metabolism in placenta	Cargo recognition for clathrin-mediated endocytosis; Transferrin endocytosis and recycling; Golgi Associated Vesicle Biogenesis	15	High	1
FALSE	High	Master Protein	Q15233	Non-POU domain-containing octamer-binding protein OS=Homo sapiens OX=9606 GN=NONO PE=1 SV=4	0	164.017	46	17	24	40	16	471	54.2	8.95	124.27	17	defense response;metabolic process;regulation of biological process;response to stimulus	membrane;nucleus	DNA binding;protein binding;RNA binding	Pf00076, Pf08075, Pf13893, Pf14259	4841	ENSG00000147140.15	NONO	X		mRNA Processing		1	High	1
FALSE	High	Master Protein	O14908	PDZ domain-containing protein GIPC1 OS=Homo sapiens OX=9606 GN=GIPC1 PE=1 SV=2	0	163.307	50	15	16	25	14	333	36	6.28	85.97	15	cell communication;cellular component movement;regulation of biological process;response to stimulus;transport	cytoplasm;cytosol;membrane	protein binding	Pf00595	10755	ENSG00000123159.15	GIPC1	19		VEGFA-VEGFR2 Signaling Pathway		1	High	1
FALSE	High	Master Protein	O95782	AP-2 complex subunit alpha-1 OS=Homo sapiens OX=9606 GN=AP2A1 PE=1 SV=3	0	163.304	29	20	24	34	16	977	107.5	7.03	84.71	20	cell organization and biogenesis;cellular component movement;metabolic process;regulation of biological process;response to stimulus;transport	cytosol;membrane	protein binding;transporter activity	Pf01602, Pf02296, Pf02883, Pf13646	160	ENSG00000196961.12	AP2A1	19	Endocytosis; Huntington's disease; Endocrine and other factor-regulated calcium reabsorption; Synaptic vesicle cycle	Synaptic Vesicle Pathway; EGF/EGFR Signaling Pathway	Cargo recognition for clathrin-mediated endocytosis; Nef Mediated CD8 Down-regulation; Nef Mediated CD4 Down-regulation; Trafficking of GluR2-containing AMPA receptors; Recycling pathway of L1; LDL clearance; EPH-ephrin mediated repulsion of cells; Retrograde neurotrophin signalling; VLDLR internalisation and degradation; WNT5A-dependent internalization of FZD2, FZD5 and ROR2; MHC class II antige…	48	High	1
FALSE	High	Master Protein	Q12907	Vesicular integral-membrane protein VIP36 OS=Homo sapiens OX=9606 GN=LMAN2 PE=1 SV=1	0	162.069	47	12	14	29	12	356	40.2	6.95	111.46	12	regulation of biological process;transport	cell surface;endoplasmic reticulum;Golgi;membrane	metal ion binding;protein binding	Pf03388	10960	ENSG00000169223.14	LMAN2	5	Protein processing in endoplasmic reticulum		Cargo concentration in the ER; COPII (Coat Protein 2) Mediated Vesicle Transport	10	High	1
FALSE	High	Master Protein	Q99613	Eukaryotic translation initiation factor 3 subunit C OS=Homo sapiens OX=9606 GN=EIF3C PE=1 SV=1	0	161.74	25	18	18	33	18	913	105.3	5.68	102.08	18	cell organization and biogenesis;metabolic process;regulation of biological process	cytoplasm;cytosol	protein binding;RNA binding	Pf01399, Pf05470	8663	ENSG00000184110.14	EIF3C	16	RNA transport	Translation Factors	Formation of the ternary complex, and subsequently, the 43S complex; L13a-mediated translational silencing of Ceruloplasmin expression; Translation initiation complex formation; GTP hydrolysis and joining of the 60S ribosomal subunit; Formation of a pool of free 40S subunits; Ribosomal scanning and start codon recognition	13	High	1
FALSE	High	Master Protein	Q8N1G4	Leucine-rich repeat-containing protein 47 OS=Homo sapiens OX=9606 GN=LRRC47 PE=1 SV=1	0	161.526	39	17	17	31	17	583	63.4	8.28	91.29	17	metabolic process		catalytic activity;protein binding;RNA binding	Pf03483, Pf12799, Pf13855	57470	ENSG00000130764.9	LRRC47	1				0	High	1	Met-loss+Acetyl [N-Term]
FALSE	High	Master Protein	P33992	DNA replication licensing factor MCM5 OS=Homo sapiens OX=9606 GN=MCM5 PE=1 SV=5	0	161.151	40	21	24	38	21	734	82.2	8.37	104.51	21	cell division;metabolic process	membrane;nucleus	catalytic activity;DNA binding;nucleotide binding;protein binding	Pf00493, Pf07728, Pf14551	4174	ENSG00000100297.15	MCM5	22	DNA replication; Cell cycle	Cell Cycle; G1 to S cell cycle control; DNA Replication	M/G1 Transition; Assembly of the pre-replicative complex; Unwinding of DNA; Regulation of DNA replication; Activation of ATR in response to replication stress; Activation of the pre-replicative complex; Orc1 removal from chromatin; Removal of licensing factors from origins	25	High	1
FALSE	High	Master Protein	Q8NE71	ATP-binding cassette sub-family F member 1 OS=Homo sapiens OX=9606 GN=ABCF1 PE=1 SV=2	0	160.69	30	20	21	26	20	845	95.9	6.8	79.34	20	defense response;metabolic process;regulation of biological process;response to stimulus;transport	cytoplasm;cytosol;membrane;nucleus;ribosome	catalytic activity;nucleotide binding;protein binding;RNA binding;translation regulator activity	Pf00005, Pf13304	23	ENSG00000225989.9; ENSG00000232169.9; ENSG00000204574.12; ENSG00000206490.11; ENSG00000236149.9; ENSG00000236342.8; ENSG00000231129.8	ABCF1	6; CHR_HSCHR6_MHC_SSTO_CTG1; CHR_HSCHR6_MHC_DBB_CTG1; CHR_HSCHR6_MHC_QBL_CTG1; CHR_HSCHR6_MHC_COX_CTG1; CHR_HSCHR6_MHC_MCF_CTG1; CHR_HSCHR6_MHC_MANN_CTG1			ABC-family proteins mediated transport	2	High	1
FALSE	High	Master Protein	P63104	14-3-3 protein zeta/delta OS=Homo sapiens OX=9606 GN=YWHAZ PE=1 SV=1	0	160.375	51	13	14	55	10	245	27.7	4.79	176.56	13	cell organization and biogenesis;metabolic process;regulation of biological process;response to stimulus;transport	cytoplasm;cytosol;membrane;mitochondrion;nucleus	catalytic activity;protein binding;RNA binding	Pf00244	7534	ENSG00000164924.17	YWHAZ	8	Viral carcinogenesis; Pathogenic Escherichia coli infection; Hepatitis B; Epstein-Barr virus infection; Hippo signaling pathway; Oocyte meiosis; Cell cycle; PI3K-Akt signaling pathway	Cell Cycle; Prolactin Signaling Pathway; Pathogenic Escherichia coli infection; Myometrial Relaxation and Contraction Pathways; Calcium Regulation in the Cardiac Cell; Sudden Infant Death Syndrome (SIDS) Susceptibility Pathways	Chk1/Chk2(Cds1) mediated inactivation of Cyclin B:Cdk1 complex; Interleukin-3, 5 and GM-CSF signaling; KSRP (KHSRP) binds and destabilizes mRNA; Activation of BAD and translocation to mitochondria ; GP1b-IX-V activation signalling; Translocation of GLUT4 to the plasma membrane; Rap1 signalling; Deactivation of the beta-catenin transactivating complex; TP53 Regulates Metabolic Genes; RHO GTPases a…	51	High	1
FALSE	High	Master Protein	P84077	ADP-ribosylation factor 1 OS=Homo sapiens OX=9606 GN=ARF1 PE=1 SV=2	0	160.144	69	13	18	41	7	181	20.7	6.8	136.61	13	cell organization and biogenesis;cellular homeostasis;metabolic process;regulation of biological process;response to stimulus;transport	cytoplasm;cytosol;endosome;Golgi;membrane	catalytic activity;enzyme regulator activity;metal ion binding;nucleotide binding;protein binding;RNA binding;signal transducer activity	Pf00025, Pf00071, Pf00503, Pf01926, Pf04670, Pf08477, Pf09439	375	ENSG00000143761.15	ARF1	1	Endocytosis; Phospholipase D signaling pathway; Vibrio cholerae infection; Legionellosis	Cell Cycle; Insulin Signaling	COPI-dependent Golgi-to-ER retrograde traffic; Gene and protein expression by JAK-STAT signaling after Interleukin-12 stimulation; Intra-Golgi traffic; Nef Mediated CD4 Down-regulation; Golgi Associated Vesicle Biogenesis; Lysosome Vesicle Biogenesis; Synthesis of PIPs at the Golgi membrane; Synthesis of PIPs at the plasma membrane; COPI-mediated anterograde transport; MHC class II antigen presen…	42	High	1	Met-loss+Acetyl [N-Term]
FALSE	High	Master Protein	Q13616	Cullin-1 OS=Homo sapiens OX=9606 GN=CUL1 PE=1 SV=2	0	160.009	37	23	24	35	23	776	89.6	8	96.9	23	cell death;cell organization and biogenesis;cell proliferation;cellular homeostasis;metabolic process;regulation of biological process;response to stimulus	cytosol	catalytic activity;protein binding	Pf00888, Pf10557	8454	ENSG00000055130.15	CUL1	7	TGF-beta signaling pathway; Ubiquitin mediated proteolysis; Protein processing in endoplasmic reticulum; Wnt signaling pathway; Oocyte meiosis; Hedgehog signaling pathway; Circadian rhythm; Herpes simplex infection; Cell cycle	TNF alpha Signaling Pathway; Parkin-Ubiquitin Proteasomal System pathway; Apoptosis-related network due to altered Notch3 in ovarian cancer; TGF-beta Signaling Pathway; Notch Signaling Pathway	FBXL7 down-regulates AURKA during mitotic entry and in early mitosis; NOTCH1 Intracellular Domain Regulates Transcription; Downstream TCR signaling; Regulation of PLK1 Activity at G2/M Transition; NIK-->noncanonical NF-kB signaling; MAP3K8 (TPL2)-dependent MAPK1/3 activation; Constitutive Signaling by NOTCH1 HD+PEST Domain Mutants; Antigen processing: Ubiquitination & Proteasome degradation; Iron…	104	High	1
FALSE	High	Master Protein	Q9UHR4	Brain-specific angiogenesis inhibitor 1-associated protein 2-like protein 1 OS=Homo sapiens OX=9606 GN=BAIAP2L1 PE=1 SV=2	0	159.879	38	14	16	27	14	511	56.8	8.68	84.43	14	cell organization and biogenesis;regulation of biological process;response to stimulus	cytoplasm;cytoskeleton;cytosol;membrane	protein binding	Pf00018, Pf07653, Pf08397, Pf14604	55971	ENSG00000006453.13	BAIAP2L1	7				0	High	1
FALSE	High	Master Protein	O60884	DnaJ homolog subfamily A member 2 OS=Homo sapiens OX=9606 GN=DNAJA2 PE=1 SV=1	0	159.417	54	15	18	39	15	412	45.7	6.48	137.11	15	metabolic process;regulation of biological process;response to stimulus	cytosol;membrane	enzyme regulator activity;metal ion binding;nucleotide binding;protein binding	Pf00226, Pf00684, Pf01556	10294	ENSG00000069345.11	DNAJA2	16	Protein processing in endoplasmic reticulum		HSP90 chaperone cycle for steroid hormone receptors (SHR)	4	High	1
FALSE	High	Master Protein	Q9UNS2	COP9 signalosome complex subunit 3 OS=Homo sapiens OX=9606 GN=COPS3 PE=1 SV=3	0	159.208	30	9	15	29	9	423	47.8	6.65	106.01	9	cell organization and biogenesis;metabolic process;regulation of biological process;response to stimulus	cytoplasm;cytosol;nucleus	protein binding	Pf01399	8533	ENSG00000141030.12	COPS3	17			Cargo recognition for clathrin-mediated endocytosis; DNA Damage Recognition in GG-NER; Formation of TC-NER Pre-Incision Complex; Neddylation	13	High	1	Met-loss+Acetyl [N-Term]
FALSE	High	Master Protein	P22626	Heterogeneous nuclear ribonucleoproteins A2/B1 OS=Homo sapiens OX=9606 GN=HNRNPA2B1 PE=1 SV=2	0	159.105	47	13	15	47	13	353	37.4	8.95	154.1	13	metabolic process;regulation of biological process;response to stimulus;transport	cytoplasm;extracellular;membrane;nucleus;spliceosomal complex	DNA binding;protein binding;RNA binding	Pf00076, Pf13893, Pf14259	3181	ENSG00000122566.20	HNRNPA2B1	7		mRNA Processing	Gene and protein expression by JAK-STAT signaling after Interleukin-12 stimulation; Interleukin-12 family signaling; mRNA Splicing - Major Pathway	10	High	1
FALSE	High	Master Protein	P19525	Interferon-induced, double-stranded RNA-activated protein kinase OS=Homo sapiens OX=9606 GN=EIF2AK2 PE=1 SV=2	0	158.28	36	20	24	32	20	551	62.1	8.4	90.05	20	cell communication;defense response;metabolic process;regulation of biological process;response to stimulus	cytoplasm;cytosol;membrane;nucleus;ribosome	catalytic activity;enzyme regulator activity;nucleotide binding;protein binding;RNA binding	Pf00035, Pf00069, Pf07714	5610	ENSG00000055332.16	EIF2AK2	2	Viral carcinogenesis; Epstein-Barr virus infection; Protein processing in endoplasmic reticulum; Measles; Herpes simplex infection; Hepatitis C; Influenza A	Translation Factors; Type II interferon signaling (IFNG)	Inhibition of PKR; ISG15 antiviral mechanism	20	High	1	Met-loss+Acetyl [N-Term]
FALSE	High	Master Protein	O14950	Myosin regulatory light chain 12B OS=Homo sapiens OX=9606 GN=MYL12B PE=1 SV=2	0	158.224	55	13	18	36	13	172	19.8	4.84	115.86	13	regulation of biological process;response to stimulus	cytosol	metal ion binding;protein binding	Pf00036, Pf13202, Pf13405, Pf13833	103910; 10627	ENSG00000118680.12	MYL12B; MYL12A	18	Tight junction; Focal adhesion; Regulation of actin cytoskeleton; Leukocyte transendothelial migration; Platelet activation	Human Thyroid Stimulating Hormone (TSH) signaling pathway	RHO GTPases activate PAKs; EPHA-mediated growth cone collapse; RHO GTPases Activate ROCKs; Sema4D induced cell migration and growth-cone collapse; Smooth Muscle Contraction; RHO GTPases activate CIT; RHO GTPases activate PKNs	22	High	1
FALSE	High	Master Protein	O15355	Protein phosphatase 1G OS=Homo sapiens OX=9606 GN=PPM1G PE=1 SV=1	0	158.121	35	13	17	29	13	546	59.2	4.36	97.26	13	metabolic process;regulation of biological process	cytoplasm;membrane;nucleus	catalytic activity;metal ion binding;protein binding	Pf00481	5496	ENSG00000115241.10	PPM1G	2		mRNA Processing		1	High	1
FALSE	High	Master Protein	Q13098	COP9 signalosome complex subunit 1 OS=Homo sapiens OX=9606 GN=GPS1 PE=1 SV=4	0	156.911	34	15	16	28	15	491	55.5	6.74	104.29	15	cell organization and biogenesis;metabolic process;regulation of biological process;response to stimulus	cytoplasm;cytosol;nucleus	enzyme regulator activity;protein binding	Pf01399, Pf10602	2873	ENSG00000169727.12	GPS1	17			Cargo recognition for clathrin-mediated endocytosis; DNA Damage Recognition in GG-NER; Formation of TC-NER Pre-Incision Complex; Neddylation	13	High	1
FALSE	High	Master Protein	P30043	Flavin reductase (NADPH) OS=Homo sapiens OX=9606 GN=BLVRB PE=1 SV=3	0	156.442	64	9	12	34	9	206	22.1	7.65	121.75	9	metabolic process;transport	cytoplasm;cytosol;membrane	catalytic activity	Pf01073, Pf01370, Pf02254, Pf13460	645	ENSG00000090013.9	BLVRB	19	Riboflavin metabolism; Porphyrin and chlorophyll metabolism	NRF2 pathway	Heme degradation	6	High	1
FALSE	High	Master Protein	O75822	Eukaryotic translation initiation factor 3 subunit J OS=Homo sapiens OX=9606 GN=EIF3J PE=1 SV=2	0	156.051	59	12	14	29	12	258	29	4.83	95.95	12	cell organization and biogenesis;metabolic process;regulation of biological process	cytoplasm;cytosol	protein binding;RNA binding	Pf08597	8669	ENSG00000104131.12	EIF3J	15	RNA transport	Translation Factors	Formation of the ternary complex, and subsequently, the 43S complex; L13a-mediated translational silencing of Ceruloplasmin expression; Translation initiation complex formation; GTP hydrolysis and joining of the 60S ribosomal subunit; Formation of a pool of free 40S subunits; Ribosomal scanning and start codon recognition	13	High	1	Met-loss+Acetyl [N-Term]
FALSE	High	Master Protein	O00159	Unconventional myosin-Ic OS=Homo sapiens OX=9606 GN=MYO1C PE=1 SV=4	0	154.869	27	24	25	32	24	1063	121.6	9.41	84.92	24	cell organization and biogenesis;regulation of biological process;response to stimulus;transport	cytoplasm;cytosol;membrane;nucleus	catalytic activity;motor activity;nucleotide binding;protein binding	Pf00063, Pf06017	4641	ENSG00000197879.14	MYO1C	17		Insulin Signaling	Translocation of GLUT4 to the plasma membrane; Regulation of actin dynamics for phagocytic cup formation	8	High	1
FALSE	High	Master Protein	P27824	Calnexin OS=Homo sapiens OX=9606 GN=CANX PE=1 SV=2	0	154.85	30	17	17	32	17	592	67.5	4.6	106.56	17	metabolic process;regulation of biological process;response to stimulus;transport	cytoplasm;endoplasmic reticulum;membrane;organelle lumen;ribosome	metal ion binding;protein binding;RNA binding	Pf00262	821	ENSG00000127022.14; ENSG00000283777.1	CANX	5; CHR_HG30_PATCH	Protein processing in endoplasmic reticulum; HTLV-I infection; Phagosome; Thyroid hormone synthesis; Antigen processing and presentation		Assembly of Viral Components at the Budding Site; Antigen Presentation: Folding, assembly and peptide loading of class I MHC; Interleukin-35 Signalling; Calnexin/calreticulin cycle; MHC class II antigen presentation	25	High	1
FALSE	High	Master Protein	O75369	Filamin-B OS=Homo sapiens OX=9606 GN=FLNB PE=1 SV=2	0	154.793	13	23	23	30	17	2602	278	5.73	79.14	23	cell differentiation;cell organization and biogenesis;development;regulation of biological process;response to stimulus	cytoplasm;cytoskeleton;cytosol;membrane;nucleus	protein binding;RNA binding	Pf00307, Pf00630	2317	ENSG00000136068.14	FLNB	3	MAPK signaling pathway; Focal adhesion; Proteoglycans in cancer; Salmonella infection	VEGFA-VEGFR2 Signaling Pathway	ISG15 antiviral mechanism	10	High	1
FALSE	High	Master Protein	Q15631	Translin OS=Homo sapiens OX=9606 GN=TSN PE=1 SV=1	0	154.578	47	11	11	35	11	228	26.2	6.44	123.3	11	metabolic process;response to stimulus	cytoplasm;cytosol;nucleus	catalytic activity;DNA binding;protein binding;RNA binding	Pf01997	7247	ENSG00000211460.11	TSN	2			Small interfering RNA (siRNA) biogenesis	3	High	1	Met-loss+Acetyl [N-Term]
FALSE	High	Master Protein	P61158	Actin-related protein 3 OS=Homo sapiens OX=9606 GN=ACTR3 PE=1 SV=3	0	154.516	33	13	17	40	13	418	47.3	5.88	137.95	13	cell division;cell organization and biogenesis;cellular component movement;regulation of biological process;response to stimulus	cytoplasm;cytoskeleton;cytosol;membrane	nucleotide binding;protein binding;structural molecule activity	Pf00022	10096	ENSG00000115091.11	ACTR3	2		Association Between Physico-Chemical Features and Toxicity Associated Pathways	EPHB-mediated forward signaling; Clathrin-mediated endocytosis; RHO GTPases Activate WASPs and WAVEs; Regulation of actin dynamics for phagocytic cup formation	16	High	1
FALSE	High	Master Protein	Q9H3U1	Protein unc-45 homolog A OS=Homo sapiens OX=9606 GN=UNC45A PE=1 SV=1	0	154.202	28	21	22	31	21	944	103	6.07	87.18	21	cell differentiation;development;metabolic process	cytoplasm;cytosol;Golgi;nucleus	protein binding	Pf00515, Pf07719, Pf11701, Pf12895, Pf13181, Pf13414, Pf13424, Pf13432, Pf14559	55898	ENSG00000140553.17	UNC45A	15				0	High	1
FALSE	High	Master Protein	P31947	14-3-3 protein sigma OS=Homo sapiens OX=9606 GN=SFN PE=1 SV=1	0	153.932	44	11	20	59	9	248	27.8	4.74	140.07	11	cell differentiation;cell organization and biogenesis;regulation of biological process;response to stimulus	cytoplasm;cytosol;extracellular;membrane;mitochondrion;nucleus	enzyme regulator activity;protein binding	Pf00244	2810	ENSG00000175793.11	SFN	1	Aldosterone-regulated sodium reabsorption; p53 signaling pathway; Cell cycle	miRNA Regulation of DNA Damage Response; Myometrial Relaxation and Contraction Pathways; Calcium Regulation in the Cardiac Cell; DNA Damage Response	Translocation of GLUT4 to the plasma membrane; Chk1/Chk2(Cds1) mediated inactivation of Cyclin B:Cdk1 complex; TP53 Regulates Transcription of Genes Involved in G2 Cell Cycle Arrest; TP53 Regulates Metabolic Genes; Activation of BAD and translocation to mitochondria ; RHO GTPases activate PKNs	31	High	1
FALSE	High	Master Protein	P04792	Heat shock protein beta-1 OS=Homo sapiens OX=9606 GN=HSPB1 PE=1 SV=2	0	153.747	78	12	14	38	12	205	22.8	6.4	165.34	12	cellular component movement;metabolic process;regulation of biological process;response to stimulus	cytoplasm;cytoskeleton;cytosol;membrane;nucleus;proteasome	enzyme regulator activity;protein binding;RNA binding	Pf00011	3315	ENSG00000106211.8	HSPB1	7	Amoebiasis; Epstein-Barr virus infection; VEGF signaling pathway; MAPK signaling pathway	Apoptosis-related network due to altered Notch3 in ovarian cancer; Fas Ligand (FasL) pathway and Stress induction of Heat Shock Proteins (HSP) regulation; MAPK Signaling Pathway; ATM Signaling Network in Development and Disease; VEGFA-VEGFR2 Signaling Pathway; p38 MAPK Signaling Pathway	AUF1 (hnRNP D0) binds and destabilizes mRNA; VEGFA-VEGFR2 Pathway; MAPK6/MAPK4 signaling	19	High	1
FALSE	High	Master Protein	P31943	Heterogeneous nuclear ribonucleoprotein H OS=Homo sapiens OX=9606 GN=HNRNPH1 PE=1 SV=4	0	153.624	36	11	15	40	5	449	49.2	6.3	124.49	11	metabolic process;regulation of biological process;response to stimulus	cytosol;membrane;nucleus;spliceosomal complex	protein binding;RNA binding	Pf00076, Pf08080, Pf14259	3187	ENSG00000169045.17; ENSG00000284254.1	HNRNPH1	5; CHR_HG30_PATCH		Mecp2 and Associated Rett Syndrome; mRNA Processing	mRNA Splicing - Major Pathway; FGFR2 alternative splicing	11	High	1	Met-loss [N-Term]; Met-loss+Acetyl [N-Term]; Acetyl [N-Term]
FALSE	High	Master Protein	Q07866	Kinesin light chain 1 OS=Homo sapiens OX=9606 GN=KLC1 PE=1 SV=2	0	153.545	49	20	21	31	16	573	65.3	6.2	100.14	20	cell organization and biogenesis;cellular component movement;transport	cytoplasm;cytoskeleton;cytosol;membrane	catalytic activity;motor activity;protein binding	Pf08317, Pf09311, Pf13374, Pf13414, Pf13424, Pf13432, Pf14559	3831	ENSG00000126214.21	KLC1	14	Salmonella infection		COPI-dependent Golgi-to-ER retrograde traffic; Kinesins; RHO GTPases activate KTN1; MHC class II antigen presentation	16	High	1
FALSE	High	Master Protein	Q9BTY7	Protein HGH1 homolog OS=Homo sapiens OX=9606 GN=HGH1 PE=1 SV=1	0	152.224	47	13	15	25	13	390	42.1	4.81	81.86	13				Pf04063, Pf04064	51236	ENSG00000235173.6	FAM203B; FAM203A; HGH1	8				0	High	1	Met-loss [N-Term]; Met-loss+Acetyl [N-Term]
FALSE	High	Master Protein	P36507	Dual specificity mitogen-activated protein kinase kinase 2 OS=Homo sapiens OX=9606 GN=MAP2K2 PE=1 SV=1	0	151.925	53	16	17	33	12	400	44.4	6.55	131.95	16	metabolic process;regulation of biological process;response to stimulus	cytoplasm;cytosol;endoplasmic reticulum;endosome;extracellular;Golgi;membrane;mitochondrion;nucleus	catalytic activity;enzyme regulator activity;metal ion binding;nucleotide binding;protein binding	Pf00069, Pf07714, Pf14531	5605	ENSG00000126934.13	MAP2K2	19	T cell receptor signaling pathway; Prion diseases; Vascular smooth muscle contraction; Hepatitis B; Insulin signaling pathway; HIF-1 signaling pathway; Central carbon metabolism in cancer; FoxO signaling pathway; Prolactin signaling pathway; MicroRNAs in cancer; Phospholipase D signaling pathway; cGMP-PKG signaling pathway; Chronic myeloid leukemia; Neurotrophin signaling pathway; B cell receptor…	IL-5 Signaling Pathway; Regulation of toll-like receptor signaling pathway; MicroRNAs in cardiomyocyte hypertrophy; Integrin-mediated Cell Adhesion; IL-1 signaling pathway; Leptin signaling pathway; Prolactin Signaling Pathway; IL-7 Signaling Pathway; IL-9 Signaling Pathway; Signaling Pathways in Glioblastoma; B Cell Receptor Signaling Pathway; Interleukin-11 Signaling Pathway; Oncostatin M Signa…	Signaling by BRAF and RAF fusions; Signal transduction by L1; MAP2K and MAPK activation; Uptake and function of anthrax toxins; Signaling by RAS mutants; Signaling by high-kinase activity BRAF mutants; Signaling by moderate kinase activity BRAF mutants; Negative feedback regulation of MAPK pathway; Paradoxical activation of RAF signaling by kinase inactive BRAF; RAF activation; MAPK1 (ERK2) activ…	125	High	1
FALSE	High	Master Protein	P60891	Ribose-phosphate pyrophosphokinase 1 OS=Homo sapiens OX=9606 GN=PRPS1 PE=1 SV=2	0	151.686	47	12	15	36	6	318	34.8	6.98	121.18	12	metabolic process	cytosol	catalytic activity;metal ion binding;nucleotide binding;protein binding	Pf00156, Pf13793, Pf14572	5631	ENSG00000147224.10	PRPS1	X	Carbon metabolism; Purine metabolism; Pentose phosphate pathway; Biosynthesis of amino acids; Metabolic pathways	Nucleotide Metabolism	5-Phosphoribose 1-diphosphate biosynthesis	10	High	1
FALSE	High	Master Protein	Q9BXS5	AP-1 complex subunit mu-1 OS=Homo sapiens OX=9606 GN=AP1M1 PE=1 SV=3	0	151.537	49	17	21	37	17	423	48.6	7.3	101.51	17	cell organization and biogenesis;regulation of biological process;transport	cytosol;Golgi;membrane	protein binding	Pf00928	8907	ENSG00000072958.8	AP1M1	19	Lysosome		Neutrophil degranulation; Nef mediated downregulation of MHC class I complex cell surface expression; MHC class II antigen presentation; Golgi Associated Vesicle Biogenesis; Lysosome Vesicle Biogenesis	19	High	1	Met-loss+Acetyl [N-Term]
FALSE	High	Master Protein	Q13573	SNW domain-containing protein 1 OS=Homo sapiens OX=9606 GN=SNW1 PE=1 SV=1	0	150.697	44	19	22	28	19	536	61.5	9.52	72.33	19	cell organization and biogenesis;metabolic process;regulation of biological process;response to stimulus	nucleus;spliceosomal complex	catalytic activity;protein binding;RNA binding	Pf02731	22938	ENSG00000100603.13	SNW1	14	Viral carcinogenesis; Epstein-Barr virus infection; Spliceosome; Notch signaling pathway	TGF-beta Signaling Pathway; RIG-I-like Receptor Signaling; Notch Signaling Pathway	NOTCH1 Intracellular Domain Regulates Transcription; SMAD2/SMAD3:SMAD4 heterotrimer regulates transcription; mRNA Splicing - Major Pathway; Constitutive Signaling by NOTCH1 PEST Domain Mutants; RUNX3 regulates NOTCH signaling; Notch-HLH transcription pathway; Constitutive Signaling by NOTCH1 HD+PEST Domain Mutants; Pre-NOTCH Transcription and Translation	34	High	1	Met-loss+Acetyl [N-Term]
FALSE	High	Master Protein	O00170	AH receptor-interacting protein OS=Homo sapiens OX=9606 GN=AIP PE=1 SV=2	0	150.507	47	13	14	29	13	330	37.6	6.29	94.89	13	metabolic process;regulation of biological process;response to stimulus;transport	cytoplasm;cytosol;membrane	protein binding;signal transducer activity	Pf00254	9049		AIP	11		Aryl Hydrocarbon Receptor; Aryl Hydrocarbon Receptor Pathway	Gene and protein expression by JAK-STAT signaling after Interleukin-12 stimulation; Aryl hydrocarbon receptor signalling; Interleukin-12 family signaling	11	High	1
FALSE	High	Master Protein	Q00534	Cyclin-dependent kinase 6 OS=Homo sapiens OX=9606 GN=CDK6 PE=1 SV=1	0	149.809	51	15	18	32	14	326	36.9	6.46	100.09	15	cell differentiation;cell division;metabolic process;regulation of biological process;response to stimulus	cytoplasm;cytoskeleton;cytosol;nucleus	catalytic activity;nucleotide binding;protein binding	Pf00069, Pf07714	1021	ENSG00000105810.9	CDK6	7	Viral carcinogenesis; Hepatitis B; Pancreatic cancer; MicroRNAs in cancer; Chronic myeloid leukemia; Non-small cell lung cancer; Breast cancer; Pathways in cancer; Glioma; Melanoma; p53 signaling pathway; Measles; Small cell lung cancer; Cell cycle; PI3K-Akt signaling pathway	miRNA Regulation of DNA Damage Response; miRNAs involved in DNA damage response; Cell Cycle; Metastatic brain tumor; Signaling Pathways in Glioblastoma; Retinoblastoma (RB) in Cancer; Wnt Signaling Pathway Netpath; G1 to S cell cycle control; DNA Damage Response	Regulation of RUNX1 Expression and Activity; Cyclin D associated events in G1; Oncogene Induced Senescence; Senescence-Associated Secretory Phenotype (SASP); Oxidative Stress Induced Senescence	40	High	1
FALSE	High	Master Protein	P35250	Replication factor C subunit 2 OS=Homo sapiens OX=9606 GN=RFC2 PE=1 SV=3	0	149.721	53	15	18	30	15	354	39.1	6.44	87.58	15	cell organization and biogenesis;cellular homeostasis;metabolic process;regulation of biological process;response to stimulus	nucleus	catalytic activity;DNA binding;nucleotide binding;protein binding	Pf00004, Pf01078, Pf01443, Pf03215, Pf05496, Pf08542, Pf13086, Pf13173, Pf13177, Pf13191, Pf13207, Pf13238, Pf13245, Pf13401	5982	ENSG00000049541.10	RFC2	7	DNA replication; Mismatch repair; Nucleotide excision repair	DNA Replication	Translesion Synthesis by POLH; Termination of translesion DNA synthesis; Translesion synthesis by POLI; Recognition of DNA damage by PCNA-containing replication complex; Translesion synthesis by REV1; Polymerase switching on the C-strand of the telomere; Regulation of TP53 Activity through Phosphorylation; PCNA-Dependent Long Patch Base Excision Repair; G2/M DNA damage checkpoint; Translesion syn…	56	High	1
FALSE	High	Master Protein	P46459	Vesicle-fusing ATPase OS=Homo sapiens OX=9606 GN=NSF PE=1 SV=3	0	149.5	37	28	29	37	28	744	82.5	6.95	90.9	28	cell organization and biogenesis;metabolic process;regulation of biological process;response to stimulus;transport	cytoplasm;cytosol;membrane	catalytic activity;metal ion binding;nucleotide binding;protein binding;RNA binding	Pf00004, Pf00910, Pf01078, Pf02359, Pf02933, Pf05272, Pf05496, Pf06068, Pf07724, Pf07728, Pf13173, Pf13191, Pf13207, Pf13401	4905	ENSG00000073969.18; ENSG00000278174.3; ENSG00000276262.2	NSF	17; CHR_HSCHR17_1_CTG5; CHR_HSCHR17_2_CTG5	Vasopressin-regulated water reabsorption; GABAergic synapse; Synaptic vesicle cycle	Synaptic Vesicle Pathway; Brain-Derived Neurotrophic Factor (BDNF) signaling pathway	COPI-dependent Golgi-to-ER retrograde traffic; Intra-Golgi traffic; COPII (Coat Protein 2) Mediated Vesicle Transport; COPI-mediated anterograde transport; Retrograde transport at the Trans-Golgi-Network; Trafficking of GluR2-containing AMPA receptors	25	High	1
FALSE	High	Master Protein	Q99733	Nucleosome assembly protein 1-like 4 OS=Homo sapiens OX=9606 GN=NAP1L4 PE=1 SV=1	0	149.288	39	11	13	29	9	375	42.8	4.69	105.05	11	cell organization and biogenesis	cytoplasm;nucleus	protein binding;RNA binding	Pf00956	4676	ENSG00000273562.4; ENSG00000205531.12	NAP1L4	11; CHR_HSCHR11_1_CTG7				0	High	1	Met-loss+Acetyl [N-Term]
FALSE	High	Master Protein	Q9BWD1	Acetyl-CoA acetyltransferase, cytosolic OS=Homo sapiens OX=9606 GN=ACAT2 PE=1 SV=2	0	149.27	40	11	12	28	11	397	41.3	6.92	106.54	11	metabolic process	cytoplasm;cytosol;mitochondrion;nucleus	catalytic activity;protein binding	Pf00108, Pf00109, Pf02803	39	ENSG00000120437.8	ACAT2	6	Butanoate metabolism; Fat digestion and absorption; Fatty acid degradation; Propanoate metabolism; Carbon metabolism; Lysine degradation; Pyruvate metabolism; Synthesis and degradation of ketone bodies; Terpenoid backbone biosynthesis; Metabolic pathways; Glyoxylate and dicarboxylate metabolism; Tryptophan metabolism; Valine, leucine and isoleucine degradation; Fatty acid metabolism		Cholesterol biosynthesis	18	High	1	Acetyl [N-Term]
FALSE	High	Master Protein	O60763	General vesicular transport factor p115 OS=Homo sapiens OX=9606 GN=USO1 PE=1 SV=2	0	148.603	25	20	21	27	20	962	107.8	4.91	92.11	20	cell organization and biogenesis;metabolic process;transport	cytoplasm;cytosol;endoplasmic reticulum;Golgi;membrane	protein binding;RNA binding;transporter activity	Pf02403, Pf04111, Pf04869, Pf04871, Pf13166, Pf13514	8615	ENSG00000138768.14	USO1	4			COPII (Coat Protein 2) Mediated Vesicle Transport; COPI-mediated anterograde transport; Golgi Cisternae Pericentriolar Stack Reorganization	14	High	1
FALSE	High	Master Protein	P49643	DNA primase large subunit OS=Homo sapiens OX=9606 GN=PRIM2 PE=1 SV=2	0	148.531	50	22	22	34	22	509	58.8	7.91	103.23	22	cell organization and biogenesis;cellular homeostasis;metabolic process		catalytic activity;DNA binding;metal ion binding;protein binding	Pf04104	5558	ENSG00000146143.17	PRIM2	6	DNA replication; Purine metabolism; Metabolic pathways; Pyrimidine metabolism	G1 to S cell cycle control; DNA Replication	Activation of the pre-replicative complex; Inhibition of replication initiation of damaged DNA by RB1/E2F1; Polymerase switching; M/G1 Transition; DNA replication initiation; Polymerase switching on the C-strand of the telomere; Removal of the Flap Intermediate; Telomere C-strand synthesis initiation	31	High	1
FALSE	High	Master Protein	P08397	Porphobilinogen deaminase OS=Homo sapiens OX=9606 GN=HMBS PE=1 SV=2	0	148.378	41	13	13	20	13	361	39.3	7.18	76.81	13	metabolic process	cytoplasm;cytosol	catalytic activity	Pf01379, Pf03900	3145	ENSG00000281702.3; ENSG00000256269.7	HMBS	11; CHR_HG2217_PATCH	Porphyrin and chlorophyll metabolism; Metabolic pathways	Heme Biosynthesis	Heme biosynthesis	6	High	1
FALSE	High	Master Protein	P30041	Peroxiredoxin-6 OS=Homo sapiens OX=9606 GN=PRDX6 PE=1 SV=3	0	147.767	61	17	20	43	17	224	25	6.38	129.17	17	cellular homeostasis;metabolic process;regulation of biological process;response to stimulus;transport	cytoplasm;cytosol;extracellular;membrane;nucleus;organelle lumen;vacuole	antioxidant activity;catalytic activity;protein binding	Pf00578, Pf08534, Pf10417	9588	ENSG00000117592.8	PRDX6	1	Metabolic pathways	NRF2 pathway	Neutrophil degranulation; Detoxification of Reactive Oxygen Species	8	High	1	Met-loss [N-Term]
FALSE	High	Master Protein	P42025	Beta-centractin OS=Homo sapiens OX=9606 GN=ACTR1B PE=1 SV=1	0	146.58	39	10	13	27	3	376	42.3	6.4	111.44	10	transport	cytoplasm;cytoskeleton;cytosol;extracellular;membrane;organelle lumen	nucleotide binding;protein binding	Pf00022	10120	ENSG00000115073.7	ACTR1B	2			Neutrophil degranulation; MHC class II antigen presentation	5	High	1
FALSE	High	Master Protein	O43681	ATPase GET3 OS=Homo sapiens OX=9606 GN=GET3 PE=1 SV=2	0	146.41	54	12	13	28	12	348	38.8	4.91	87.65	12	transport	cytoplasm;endoplasmic reticulum;membrane;nucleus	catalytic activity;metal ion binding;nucleotide binding;protein binding;transporter activity	Pf02374	439	ENSG00000198356.11	ASNA1	19			XBP1(S) activates chaperone genes	4	High	1	Met-loss+Acetyl [N-Term]
FALSE	High	Master Protein	Q15008	26S proteasome non-ATPase regulatory subunit 6 OS=Homo sapiens OX=9606 GN=PSMD6 PE=1 SV=1	0	145.843	49	16	18	35	16	389	45.5	5.62	91.63	16	metabolic process;regulation of biological process;response to stimulus;transport	cytosol;extracellular;organelle lumen;proteasome	catalytic activity;enzyme regulator activity;protein binding	Pf01399, Pf10602	9861	ENSG00000163636.10	PSMD6	3	Epstein-Barr virus infection; Proteasome	Proteasome Degradation; Parkin-Ubiquitin Proteasomal System pathway	Regulation of RAS by GAPs; CDT1 association with the CDC6:ORC:origin complex; Downstream TCR signaling; UCH proteinases; NIK-->noncanonical NF-kB signaling; Hh mutants that don't undergo autocatalytic processing are degraded by ERAD; SCF-beta-TrCP mediated degradation of Emi1; Neutrophil degranulation; Cross-presentation of soluble exogenous antigens (endosomes); Separation of Sister Chromatids; …	153	High	1
FALSE	High	Master Protein	P37802	Transgelin-2 OS=Homo sapiens OX=9606 GN=TAGLN2 PE=1 SV=3	0	144.669	67	13	20	45	13	199	22.4	8.25	154.62	13	cell differentiation;transport	cytosol;extracellular	protein binding	Pf00307, Pf00402	8407	ENSG00000158710.14	TAGLN2	1			Platelet degranulation	4	High	1	Met-loss+Acetyl [N-Term]
FALSE	High	Master Protein	P19623	Spermidine synthase OS=Homo sapiens OX=9606 GN=SRM PE=1 SV=1	0	144.199	44	10	16	34	10	302	33.8	5.49	109.27	10	metabolic process	cytosol	catalytic activity;protein binding	Pf01564	6723	ENSG00000116649.9	SRM	1	Glutathione metabolism; beta-Alanine metabolism; Metabolic pathways; Cysteine and methionine metabolism; Arginine and proline metabolism	Amino Acid metabolism; Nucleotide Metabolism; Urea cycle and metabolism of amino groups	Metabolism of polyamines	11	High	1	Met-loss [N-Term]; Acetyl [N-Term]
FALSE	High	Master Protein	P16152	Carbonyl reductase [NADPH] 1 OS=Homo sapiens OX=9606 GN=CBR1 PE=1 SV=3	0	143.708	65	14	15	34	14	277	30.4	8.32	111.9	14	cell differentiation;metabolic process	cytoplasm;cytosol	catalytic activity	Pf00106, Pf01370, Pf08659, Pf13561	873; 54093	ENSG00000159228.12	CBR1; SETD4	21	Metabolism of xenobiotics by cytochrome P450; Arachidonic acid metabolism; Chemical carcinogenesis; Metabolic pathways	NRF2 pathway	Synthesis of Prostaglandins (PG) and Thromboxanes (TX)	10	High	1	Met-loss+Acetyl [N-Term]
FALSE	High	Master Protein	O95747	Serine/threonine-protein kinase OSR1 OS=Homo sapiens OX=9606 GN=OXSR1 PE=1 SV=1	0	143.627	31	15	16	32	12	527	58	6.43	106.07	15	metabolic process;regulation of biological process;response to stimulus	cytoplasm;cytosol	catalytic activity;metal ion binding;nucleotide binding;protein binding;signal transducer activity	Pf00069, Pf07714, Pf12202	9943	ENSG00000172939.8	OXSR1	3				0	High	1
FALSE	High	Master Protein	Q96P70	Importin-9 OS=Homo sapiens OX=9606 GN=IPO9 PE=1 SV=3	0	143.444	25	18	19	27	18	1041	115.9	4.81	80.71	18	transport	cytoplasm;cytosol;membrane;nucleus	protein binding;transporter activity	Pf03810	55705	ENSG00000198700.9	IPO9	1				0	High	1	Met-loss+Acetyl [N-Term]
FALSE	High	Master Protein	O00560	Syntenin-1 OS=Homo sapiens OX=9606 GN=SDCBP PE=1 SV=1	0	143.211	49	9	11	24	9	298	32.4	7.53	95.01	9	cell communication;cell organization and biogenesis;regulation of biological process;response to stimulus;transport	cytoplasm;cytoskeleton;cytosol;endoplasmic reticulum;extracellular;membrane;nucleus;organelle lumen	protein binding	Pf00595, Pf13180	6386	ENSG00000137575.11	SDCBP	8		Ectoderm Differentiation	Ephrin signaling; Neutrophil degranulation; Neurofascin interactions	10	High	1	Met-loss+Acetyl [N-Term]
FALSE	High	Master Protein	P04264	Keratin, type II cytoskeletal 1 OS=Homo sapiens OX=9606 GN=KRT1 PE=1 SV=6	0	143.077	48	24	24	29	22	644	66	8.12	89.41	24	cell death;defense response;metabolic process;regulation of biological process;response to stimulus;transport	cytoskeleton;cytosol;extracellular;membrane;nucleus	catalytic activity;motor activity;protein binding;receptor activity;structural molecule activity	Pf00038, Pf01576, Pf05103, Pf05957, Pf12128, Pf13166, Pf13514	3848	ENSG00000167768.4	KRT1	12		Corticotropin-releasing hormone signaling pathway	Formation of the cornified envelope; Neutrophil degranulation	7	High	1
FALSE	High	Master Protein	Q9UIA9	Exportin-7 OS=Homo sapiens OX=9606 GN=XPO7 PE=1 SV=3	0	142.424	25	24	24	34	24	1087	123.8	6.32	83.67	24	transport	cytoplasm;nucleus	protein binding;transporter activity	Pf03810	23039	ENSG00000130227.16	XPO7	8				0	High	1
FALSE	High	Master Protein	P04843	Dolichyl-diphosphooligosaccharide--protein glycosyltransferase subunit 1 OS=Homo sapiens OX=9606 GN=RPN1 PE=1 SV=1	0	142.14	41	19	19	26	19	607	68.5	6.38	79.57	19	metabolic process	cytosol;endoplasmic reticulum;membrane	catalytic activity;protein binding;RNA binding	Pf04597	6184	ENSG00000163902.11	RPN1	3	N-Glycan biosynthesis; Protein processing in endoplasmic reticulum; Metabolic pathways	Proteasome Degradation	Asparagine N-linked glycosylation; SRP-dependent cotranslational protein targeting to membrane	9	High	1
FALSE	High	Master Protein	Q9BUL8	Programmed cell death protein 10 OS=Homo sapiens OX=9606 GN=PDCD10 PE=1 SV=1	0	141.49	63	11	15	29	11	212	24.7	8.19	100.37	11	cell death;cell organization and biogenesis;cellular component movement;regulation of biological process;response to stimulus	cytoplasm;cytosol;Golgi;membrane	protein binding	Pf06840	11235	ENSG00000114209.14	PDCD10	3				0	High	1
FALSE	High	Master Protein	P24534	Elongation factor 1-beta OS=Homo sapiens OX=9606 GN=EEF1B2 PE=1 SV=3	0	141.385	57	11	14	56	9	225	24.7	4.67	199.74	11	metabolic process;response to stimulus	cytoplasm;cytosol;endoplasmic reticulum;nucleus	protein binding;RNA binding	Pf00736, Pf14497	1933	ENSG00000283391.1; ENSG00000114942.13	EEF1B2	2; CHR_HSCHR2_6_CTG7_2		Translation Factors	Eukaryotic Translation Elongation	4	High	1
FALSE	High	Master Protein	Q9Y285	Phenylalanine--tRNA ligase alpha subunit OS=Homo sapiens OX=9606 GN=FARSA PE=1 SV=3	0	139.044	41	17	19	29	17	508	57.5	7.8	80.05	17	cell organization and biogenesis;metabolic process;regulation of biological process	cytoplasm;cytosol;membrane	catalytic activity;nucleotide binding;protein binding;RNA binding	Pf00152, Pf01409, Pf08279, Pf12802, Pf13463	2193	ENSG00000179115.10	FARSA	19	Aminoacyl-tRNA biosynthesis		Cytosolic tRNA aminoacylation	5	High	1	Met-loss+Acetyl [N-Term]
FALSE	High	Master Protein	P50395	Rab GDP dissociation inhibitor beta OS=Homo sapiens OX=9606 GN=GDI2 PE=1 SV=2	0	138.022	49	19	20	26	13	445	50.6	6.47	75.43	19	metabolic process;regulation of biological process;response to stimulus;transport	cytoplasm;cytosol;extracellular;membrane;organelle lumen	catalytic activity;enzyme regulator activity;protein binding;RNA binding	Pf00996	2665	ENSG00000057608.16	GDI2	10			Neutrophil degranulation; RAB GEFs exchange GTP for GDP on RABs; Rho GTPase cycle	10	High	1
FALSE	High	Master Protein	Q15691	Microtubule-associated protein RP/EB family member 1 OS=Homo sapiens OX=9606 GN=MAPRE1 PE=1 SV=3	0	138.007	69	17	17	33	16	268	30	5.14	107.24	17	cell division;cell organization and biogenesis;cell proliferation;regulation of biological process	cytoplasm;cytoskeleton;cytosol;Golgi	protein binding;RNA binding	Pf00307, Pf03271	22919	ENSG00000101367.8	MAPRE1	20		Regulation of Microtubule Cytoskeleton	Regulation of PLK1 Activity at G2/M Transition; AURKA Activation by TPX2; Anchoring of the basal body to the plasma membrane; Recruitment of NuMA to mitotic centrosomes; Recruitment of mitotic centrosome proteins and complexes; Loss of Nlp from mitotic centrosomes; Amplification of signal from unattached kinetochores via a MAD2 inhibitory signal; Separation of Sister Chromatids; Resolution of Sis…	30	High	1	Met-loss+Acetyl [N-Term]
FALSE	High	Master Protein	P35270	Sepiapterin reductase OS=Homo sapiens OX=9606 GN=SPR PE=1 SV=1	0	137.741	50	9	11	19	9	261	28	8.05	65.41	9	metabolic process;regulation of biological process	cytoplasm;cytosol	catalytic activity;nucleotide binding	Pf00106	6697	ENSG00000116096.5	SPR	2	Folate biosynthesis; Metabolic pathways		eNOS activation and regulation; Tetrahydrobiopterin (BH4) synthesis, recycling, salvage and regulation	6	High	1
FALSE	High	Master Protein	O15144	Actin-related protein 2/3 complex subunit 2 OS=Homo sapiens OX=9606 GN=ARPC2 PE=1 SV=1	0	137.488	55	16	18	34	16	300	34.3	7.36	85.76	16	cell organization and biogenesis;cellular component movement;regulation of biological process;response to stimulus	cytoplasm;cytoskeleton;cytosol;endosome;membrane	protein binding;structural molecule activity	Pf04045	10109	ENSG00000163466.15	ARPC2	2	Endocytosis; Pathogenic Escherichia coli infection; Salmonella infection; Regulation of actin cytoskeleton; Bacterial invasion of epithelial cells; Fc gamma R-mediated phagocytosis; Shigellosis	Pathogenic Escherichia coli infection	EPHB-mediated forward signaling; Clathrin-mediated endocytosis; RHO GTPases Activate WASPs and WAVEs; Regulation of actin dynamics for phagocytic cup formation	23	High	1
FALSE	High	Master Protein	P36871	Phosphoglucomutase-1 OS=Homo sapiens OX=9606 GN=PGM1 PE=1 SV=3	0	137.25	46	22	22	32	22	562	61.4	6.76	82.02	22	metabolic process;transport	cytoplasm;cytoskeleton;cytosol;extracellular	catalytic activity;metal ion binding;protein binding	Pf00408, Pf02878, Pf02879, Pf02880	5236	ENSG00000079739.15	PGM1	1	Purine metabolism; Galactose metabolism; Starch and sucrose metabolism; Pentose phosphate pathway; Glycolysis / Gluconeogenesis; Amino sugar and nucleotide sugar metabolism; Metabolic pathways	Ectoderm Differentiation; Glycogen Metabolism; Glucuronidation	Neutrophil degranulation; Galactose catabolism; Glycogen breakdown (glycogenolysis); Glycogen synthesis; Defective PGM1 causes PGM1-CDG (CDG1t)	23	High	1
FALSE	High	Master Protein	P48739	Phosphatidylinositol transfer protein beta isoform OS=Homo sapiens OX=9606 GN=PITPNB PE=1 SV=2	0	136.786	44	14	16	28	13	271	31.5	6.87	87.83	14	cell organization and biogenesis;metabolic process;transport	cytoplasm;Golgi;membrane	transporter activity	Pf02121	23760	ENSG00000180957.17	PITPNB	22			PI and PC transport between ER and Golgi membranes	6	High	1
FALSE	High	Master Protein	P13645	Keratin, type I cytoskeletal 10 OS=Homo sapiens OX=9606 GN=KRT10 PE=1 SV=6	0	136.535	32	16	17	27	12	584	58.8	5.21	84.55	16	cell death;cell differentiation;metabolic process	cytoplasm;cytoskeleton;cytosol;membrane;nucleus	structural molecule activity	Pf00038, Pf04111	3858	ENSG00000186395.7	KRT10	17	Staphylococcus aureus infection		Formation of the cornified envelope	4	High	1
FALSE	High	Master Protein	Q9UG63	ATP-binding cassette sub-family F member 2 OS=Homo sapiens OX=9606 GN=ABCF2 PE=1 SV=2	0	136.439	26	18	23	36	18	623	71.2	7.37	98.74	18	transport	membrane;mitochondrion	catalytic activity;nucleotide binding;transporter activity	Pf00005, Pf12848	10061	ENSG00000033050.7	ABCF2	7				0	High	1
FALSE	High	Master Protein	O60841	Eukaryotic translation initiation factor 5B OS=Homo sapiens OX=9606 GN=EIF5B PE=1 SV=4	0	136.266	18	15	15	19	15	1220	138.7	5.49	63.63	15	metabolic process;regulation of biological process	cytoplasm;cytosol;nucleus	catalytic activity;metal ion binding;nucleotide binding;protein binding;RNA binding	Pf00009, Pf01926, Pf03144, Pf11987, Pf14578	9669	ENSG00000158417.10	EIF5B	2	RNA transport	Translation Factors	GTP hydrolysis and joining of the 60S ribosomal subunit	7	High	1
FALSE	High	Master Protein	P22695	Cytochrome b-c1 complex subunit 2, mitochondrial OS=Homo sapiens OX=9606 GN=UQCRC2 PE=1 SV=3	0	136.264	35	10	11	20	10	453	48.4	8.63	75.1	10	metabolic process;transport	membrane;mitochondrion	catalytic activity;metal ion binding;protein binding	Pf00675, Pf05193	7385	ENSG00000140740.10; ENSG00000284493.1	UQCRC2	16; CHR_HG926_PATCH	Huntington's disease; Parkinson's disease; Alzheimer's disease; Oxidative phosphorylation; Non-alcoholic fatty liver disease (NAFLD); Metabolic pathways; Cardiac muscle contraction	Electron Transport Chain	Respiratory electron transport	12	High	1
FALSE	High	Master Protein	P05388	60S acidic ribosomal protein P0 OS=Homo sapiens OX=9606 GN=RPLP0 PE=1 SV=1	0	135.696	49	15	16	65	15	317	34.3	5.97	203.95	15	cell organization and biogenesis;metabolic process;regulation of biological process;response to stimulus;transport	cytoplasm;cytosol;endoplasmic reticulum;membrane;nucleus;ribosome	protein binding;RNA binding;structural molecule activity	Pf00428, Pf00466	6175	ENSG00000089157.15	RPLP0	12	Ribosome	Cytoplasmic Ribosomal Proteins	Peptide chain elongation; Gene and protein expression by JAK-STAT signaling after Interleukin-12 stimulation; Eukaryotic Translation Termination; Viral mRNA Translation; L13a-mediated translational silencing of Ceruloplasmin expression; Nonsense Mediated Decay (NMD) independent of the Exon Junction Complex (EJC); Selenocysteine synthesis; Nonsense Mediated Decay (NMD) enhanced by the Exon Junctio…	39	High	1
FALSE	High	Master Protein	P63151	Serine/threonine-protein phosphatase 2A 55 kDa regulatory subunit B alpha isoform OS=Homo sapiens OX=9606 GN=PPP2R2A PE=1 SV=1	0	135.659	40	17	17	27	17	447	51.7	6.2	98.31	17	cell organization and biogenesis;metabolic process;regulation of biological process;response to stimulus	cytosol	catalytic activity;enzyme regulator activity;protein binding		5520	ENSG00000221914.9	PPP2R2A	8	Dopaminergic synapse; Chagas disease (American trypanosomiasis); Tight junction; Hippo signaling pathway; Adrenergic signaling in cardiomyocytes; AMPK signaling pathway; mRNA surveillance pathway; Sphingolipid signaling pathway; Hepatitis C; PI3K-Akt signaling pathway	Wnt Signaling Pathway and Pluripotency; Glycogen Metabolism	Cyclin D associated events in G1; Nonsense Mediated Decay (NMD) enhanced by the Exon Junction Complex (EJC); Initiation of Nuclear Envelope Reformation; Cyclin A/B1/B2 associated events during G2/M transition	28	High	1
FALSE	High	Master Protein	P84085	ADP-ribosylation factor 5 OS=Homo sapiens OX=9606 GN=ARF5 PE=1 SV=2	0	135.559	54	10	15	31	4	180	20.5	6.79	108.19	10	regulation of biological process;response to stimulus;transport	cytoplasm;Golgi;membrane	catalytic activity;nucleotide binding;protein binding;signal transducer activity	Pf00025, Pf00071, Pf00503, Pf01926, Pf04670, Pf08477, Pf09439	381	ENSG00000004059.10	ARF5	7	Endocytosis		COPI-dependent Golgi-to-ER retrograde traffic; COPI-mediated anterograde transport	12	High	1
FALSE	High	Master Protein	P50570	Dynamin-2 OS=Homo sapiens OX=9606 GN=DNM2 PE=1 SV=2	0	135.53	33	23	23	27	23	870	98	7.44	69.99	23	cell organization and biogenesis;metabolic process;regulation of biological process;response to stimulus;transport	cytoplasm;cytoskeleton;cytosol;endosome;Golgi;membrane;nucleus	catalytic activity;nucleotide binding;protein binding	Pf00169, Pf00350, Pf01031, Pf02212	1785	ENSG00000079805.16	DNM2	19	Endocytosis; Phospholipase D signaling pathway; Endocrine and other factor-regulated calcium reabsorption; Bacterial invasion of epithelial cells; Fc gamma R-mediated phagocytosis; Synaptic vesicle cycle	Synaptic Vesicle Pathway	Formation of annular gap junctions; Toll Like Receptor 4 (TLR4) Cascade; Clathrin-mediated endocytosis; NOSTRIN mediated eNOS trafficking; Golgi Associated Vesicle Biogenesis; Recycling pathway of L1; Lysosome Vesicle Biogenesis; Retrograde neurotrophin signalling; MHC class II antigen presentation	37	High	1
FALSE	High	Master Protein	Q14498	RNA-binding protein 39 OS=Homo sapiens OX=9606 GN=RBM39 PE=1 SV=2	0	134.462	35	13	14	26	13	530	59.3	10.1	79.18	13	metabolic process;regulation of biological process	cytoskeleton;nucleus	protein binding;RNA binding	Pf00076, Pf13893, Pf14259, Pf15519	9584	ENSG00000131051.22	RBM39	20		mRNA Processing		1	High	1	Met-loss+Acetyl [N-Term]
FALSE	High	Master Protein	Q9Y490	Talin-1 OS=Homo sapiens OX=9606 GN=TLN1 PE=1 SV=3	0	133.941	11	18	18	20	18	2541	269.6	6.07	57.32	18	cell organization and biogenesis;cellular component movement;regulation of biological process;response to stimulus;transport	cell surface;cytoplasm;cytoskeleton;cytosol;extracellular;membrane	protein binding;structural molecule activity	Pf00373, Pf01608, Pf02174, Pf08913, Pf09141, Pf09379	7094	ENSG00000137076.20	TLN1	9	Rap1 signaling pathway; HTLV-I infection; Focal adhesion; Platelet activation	Integrin-mediated Cell Adhesion; Primary Focal Segmental Glomerulosclerosis FSGS; Focal Adhesion	SEMA3A-Plexin repulsion signaling by inhibiting Integrin adhesion; Signaling by BRAF and RAF fusions; MAP2K and MAPK activation; Smooth Muscle Contraction; XBP1(S) activates chaperone genes; GRB2:SOS provides linkage to MAPK signaling for Integrins ; Signaling by RAS mutants; Signaling by high-kinase activity BRAF mutants; Signaling by moderate kinase activity BRAF mutants; p130Cas linkage to MAP…	43	High	1
FALSE	High	Master Protein	Q92945	Far upstream element-binding protein 2 OS=Homo sapiens OX=9606 GN=KHSRP PE=1 SV=4	0	133.758	37	18	18	24	17	711	73.1	7.3	68.82	18	metabolic process;regulation of biological process;response to stimulus;transport	cytoplasm;cytosol;membrane;nucleus	DNA binding;protein binding;RNA binding	Pf00013, Pf07650, Pf09005, Pf13014	8570	ENSG00000088247.17	KHSRP	19		Preimplantation Embryo	ATF4 activates genes; KSRP (KHSRP) binds and destabilizes mRNA	8	High	1
FALSE	High	Master Protein	P04406	Glyceraldehyde-3-phosphate dehydrogenase OS=Homo sapiens OX=9606 GN=GAPDH PE=1 SV=3	0	133.586	47	13	17	25	13	335	36	8.46	80.54	13	cell death;cell organization and biogenesis;defense response;metabolic process;regulation of biological process;response to stimulus	cytoplasm;cytoskeleton;cytosol;membrane;nucleus	catalytic activity;enzyme regulator activity;nucleotide binding;protein binding	Pf00044, Pf02800	2597	ENSG00000111640.14	GAPDH	12	HIF-1 signaling pathway; Carbon metabolism; Alzheimer's disease; Glycolysis / Gluconeogenesis; Biosynthesis of amino acids; Metabolic pathways	Cori Cycle; Alzheimers Disease; Glycolysis and Gluconeogenesis; Sudden Infant Death Syndrome (SIDS) Susceptibility Pathways	Gluconeogenesis; Glycolysis	15	High	1
FALSE	High	Master Protein	O43252	Bifunctional 3'-phosphoadenosine 5'-phosphosulfate synthase 1 OS=Homo sapiens OX=9606 GN=PAPSS1 PE=1 SV=2	0	133.129	33	18	23	38	18	624	70.8	6.86	96.11	18	metabolic process	cytosol	catalytic activity;nucleotide binding;protein binding	Pf01583, Pf01747, Pf02223, Pf08433, Pf13207, Pf13238, Pf13671, Pf14306	9061	ENSG00000138801.8	PAPSS1	4	Purine metabolism; Selenocompound metabolism; Sulfur metabolism; Metabolic pathways	Sulfation Biotransformation Reaction	Transport and synthesis of PAPS; Signaling by BRAF and RAF fusions; Metabolism of ingested H2SeO4 and H2SeO3 into H2Se	19	High	1
FALSE	High	Master Protein	Q15181	Inorganic pyrophosphatase OS=Homo sapiens OX=9606 GN=PPA1 PE=1 SV=2	0	133.103	56	15	16	30	15	289	32.6	5.86	89.32	15	metabolic process	cytoplasm;cytosol	catalytic activity;metal ion binding	Pf00719	5464	ENSG00000180817.11	PPA1	10	Oxidative phosphorylation		Cytosolic tRNA aminoacylation; Pyrophosphate hydrolysis	7	High	1	Met-loss+Acetyl [N-Term]
FALSE	High	Master Protein	P14866	Heterogeneous nuclear ribonucleoprotein L OS=Homo sapiens OX=9606 GN=HNRNPL PE=1 SV=2	0	133.095	30	9	9	20	9	589	64.1	8.22	97.35	9	metabolic process;regulation of biological process	cytoplasm;membrane;nucleus	DNA binding;protein binding;RNA binding	Pf00076, Pf13893, Pf14259	3191	ENSG00000282947.1; ENSG00000104824.16	HNRNPL	19; CHR_HG26_PATCH		mRNA Processing	mRNA Splicing - Major Pathway	5	High	1
FALSE	High	Master Protein	P55884	Eukaryotic translation initiation factor 3 subunit B OS=Homo sapiens OX=9606 GN=EIF3B PE=1 SV=3	0	132.642	32	19	19	29	19	814	92.4	5	65.89	19	cell organization and biogenesis;metabolic process;regulation of biological process	cytoplasm;cytosol	protein binding;RNA binding;structural molecule activity	Pf00076, Pf08662, Pf13893, Pf14259	8662	ENSG00000106263.17	EIF3B	7	RNA transport	Translation Factors	Formation of the ternary complex, and subsequently, the 43S complex; L13a-mediated translational silencing of Ceruloplasmin expression; Translation initiation complex formation; GTP hydrolysis and joining of the 60S ribosomal subunit; Formation of a pool of free 40S subunits; Ribosomal scanning and start codon recognition	13	High	1	Acetyl [N-Term]
FALSE	High	Master Protein	P61106	Ras-related protein Rab-14 OS=Homo sapiens OX=9606 GN=RAB14 PE=1 SV=4	0	132.597	72	14	15	24	13	215	23.9	6.21	84.39	14	cell organization and biogenesis;defense response;metabolic process;regulation of biological process;response to stimulus;transport	cytosol;endoplasmic reticulum;endosome;Golgi;membrane;vacuole	catalytic activity;nucleotide binding;protein binding	Pf00009, Pf00025, Pf00071, Pf04670, Pf08477	51552	ENSG00000119396.10	RAB14	9	AMPK signaling pathway	Focal Adhesion-PI3K-Akt-mTOR-signaling pathway	Translocation of GLUT4 to the plasma membrane; Neutrophil degranulation; Synthesis of PIPs at the plasma membrane; RAB GEFs exchange GTP for GDP on RABs; RAB geranylgeranylation	18	High	1	Met-loss+Acetyl [N-Term]
FALSE	High	Master Protein	P55084	Trifunctional enzyme subunit beta, mitochondrial OS=Homo sapiens OX=9606 GN=HADHB PE=1 SV=3	0	132.448	38	15	18	26	15	474	51.3	9.41	82.71	15	metabolic process	endoplasmic reticulum;membrane;mitochondrion	catalytic activity;protein binding;RNA binding	Pf00108, Pf00109, Pf02803	3032	ENSG00000138029.13	HADHB	2	Fatty acid degradation; Fatty acid elongation; Metabolic pathways; Valine, leucine and isoleucine degradation; Fatty acid metabolism	Fatty Acid Beta Oxidation; Valproic acid pathway; Sudden Infant Death Syndrome (SIDS) Susceptibility Pathways	Beta oxidation of hexanoyl-CoA to butanoyl-CoA; Beta oxidation of lauroyl-CoA to decanoyl-CoA-CoA; Beta oxidation of palmitoyl-CoA to myristoyl-CoA; Beta oxidation of myristoyl-CoA to lauroyl-CoA; Acyl chain remodeling of CL; Beta oxidation of decanoyl-CoA to octanoyl-CoA-CoA; mitochondrial fatty acid beta-oxidation of unsaturated fatty acids; Beta oxidation of octanoyl-CoA to hexanoyl-CoA	23	High	1
FALSE	High	Master Protein	Q9Y5X2	Sorting nexin-8 OS=Homo sapiens OX=9606 GN=SNX8 PE=1 SV=1	0	132.313	45	15	17	21	15	465	52.5	7.39	64.29	15	cell organization and biogenesis;transport	cytosol;endosome;membrane	protein binding	Pf00787	29886	ENSG00000106266.10	SNX8	7				0	High	1
FALSE	High	Master Protein	Q9UI10	Translation initiation factor eIF-2B subunit delta OS=Homo sapiens OX=9606 GN=EIF2B4 PE=1 SV=2	0	132.141	44	16	16	31	16	523	57.5	9.38	90.06	16	metabolic process;regulation of biological process;response to stimulus	cytoplasm;cytosol	protein binding;RNA binding	Pf01008	8890	ENSG00000115211.15	EIF2B4	2	RNA transport	Translation Factors	Recycling of eIF2:GDP	7	High	1
FALSE	High	Master Protein	Q12965	Unconventional myosin-Ie OS=Homo sapiens OX=9606 GN=MYO1E PE=1 SV=2	0	131.927	26	23	23	26	23	1108	127	8.92	71.41	23	cell differentiation;cell organization and biogenesis;cellular component movement;metabolic process;regulation of biological process;response to stimulus;transport	cytoplasm;cytoskeleton	catalytic activity;motor activity;nucleotide binding;protein binding	Pf00018, Pf00063, Pf06017, Pf07653, Pf14604	4643	ENSG00000157483.8	MYO1E	15		Primary Focal Segmental Glomerulosclerosis FSGS		1	High	1
FALSE	High	Master Protein	O00629	Importin subunit alpha-3 OS=Homo sapiens OX=9606 GN=KPNA4 PE=1 SV=1	0	131.328	24	12	12	28	6	521	57.9	4.96	95.78	12	regulation of biological process;response to stimulus;transport	cytoplasm;cytosol;nucleus	protein binding;transporter activity	Pf00514, Pf01749, Pf13513, Pf13646	3840	ENSG00000186432.8	KPNA4	3		Leptin signaling pathway	NS1 Mediated Effects on Host Pathways; ISG15 antiviral mechanism	11	High	1
FALSE	High	Master Protein	O95394	Phosphoacetylglucosamine mutase OS=Homo sapiens OX=9606 GN=PGM3 PE=1 SV=1	0	131.164	34	13	15	25	13	542	59.8	6.25	90.14	13	metabolic process	cytosol	catalytic activity;metal ion binding	Pf00408, Pf02878, Pf02879, Pf02880	5238	ENSG00000013375.15	PGM3	6	Amino sugar and nucleotide sugar metabolism; Metabolic pathways	Glucuronidation	Synthesis of UDP-N-acetyl-glucosamine	9	High	1
FALSE	High	Master Protein	O43396	Thioredoxin-like protein 1 OS=Homo sapiens OX=9606 GN=TXNL1 PE=1 SV=3	0	131.12	48	13	15	21	13	289	32.2	4.96	69.37	13	cellular homeostasis;metabolic process;regulation of biological process;response to stimulus;transport	cytoplasm;cytosol;nucleus;proteasome	antioxidant activity;catalytic activity	Pf00085, Pf06201, Pf13098	9352	ENSG00000091164.12	TXNL1	18				0	High	1	Met-loss [N-Term]
FALSE	High	Master Protein	P50454	Serpin H1 OS=Homo sapiens OX=9606 GN=SERPINH1 PE=1 SV=2	0	130.876	45	14	14	30	14	418	46.4	8.69	96.13	14	cell organization and biogenesis;metabolic process;regulation of biological process;response to stimulus	cytoplasm;endoplasmic reticulum;membrane;organelle lumen	enzyme regulator activity;protein binding;RNA binding	Pf00079	871	ENSG00000149257.13	SERPINH1	11		Endochondral Ossification	Collagen biosynthesis and modifying enzymes	4	High	1
FALSE	High	Master Protein	P51659	Peroxisomal multifunctional enzyme type 2 OS=Homo sapiens OX=9606 GN=HSD17B4 PE=1 SV=3	0	130.743	32	18	18	24	18	736	79.6	8.84	71.98	18	cell differentiation;metabolic process	membrane;mitochondrion;organelle lumen	catalytic activity;protein binding	Pf00106, Pf01575, Pf02036, Pf08659, Pf13452, Pf13561, Pf14864	3295	ENSG00000133835.14	HSD17B4	5	Peroxisome; Metabolic pathways; Primary bile acid biosynthesis	Steroid Biosynthesis	Beta-oxidation of pristanoyl-CoA; Synthesis of bile acids and bile salts via 7alpha-hydroxycholesterol; alpha-linolenic acid (ALA) metabolism; Beta-oxidation of very long chain fatty acids	16	High	1
FALSE	High	Master Protein	Q99460	26S proteasome non-ATPase regulatory subunit 1 OS=Homo sapiens OX=9606 GN=PSMD1 PE=1 SV=2	0	130.721	27	17	17	22	17	953	105.8	5.39	68.47	17	metabolic process;regulation of biological process;response to stimulus;transport	cytosol;extracellular;membrane;nucleus;organelle lumen;proteasome	catalytic activity;enzyme regulator activity;protein binding	Pf01851, Pf13513, Pf13646	5707	ENSG00000173692.12	PSMD1	2	Epstein-Barr virus infection; Proteasome	Proteasome Degradation; Parkin-Ubiquitin Proteasomal System pathway	Regulation of RAS by GAPs; CDT1 association with the CDC6:ORC:origin complex; Downstream TCR signaling; UCH proteinases; NIK-->noncanonical NF-kB signaling; Hh mutants that don't undergo autocatalytic processing are degraded by ERAD; SCF-beta-TrCP mediated degradation of Emi1; Neutrophil degranulation; Cross-presentation of soluble exogenous antigens (endosomes); Separation of Sister Chromatids; …	153	High	1
FALSE	High	Master Protein	Q07065	Cytoskeleton-associated protein 4 OS=Homo sapiens OX=9606 GN=CKAP4 PE=1 SV=2	0	130.505	48	21	21	29	21	602	66	5.92	83.16	21	metabolic process;transport	cytoplasm;cytoskeleton;cytosol;endoplasmic reticulum;membrane;organelle lumen	RNA binding	Pf13166	10970	ENSG00000136026.13	CKAP4	12	Protein processing in endoplasmic reticulum		Post-translational protein phosphorylation; Regulation of Insulin-like Growth Factor (IGF) transport and uptake by Insulin-like Growth Factor Binding Proteins (IGFBPs); Surfactant metabolism; Neutrophil degranulation	9	High	1
FALSE	High	Master Protein	Q02878	60S ribosomal protein L6 OS=Homo sapiens OX=9606 GN=RPL6 PE=1 SV=3	0	130.488	47	17	17	35	17	288	32.7	10.58	100.72	17	cell organization and biogenesis;metabolic process;regulation of biological process;transport	cytosol;membrane;nucleus;ribosome	DNA binding;protein binding;RNA binding;structural molecule activity	Pf01159, Pf03868	6128	ENSG00000089009.15	RPL6	12	Ribosome	Cytoplasmic Ribosomal Proteins	Peptide chain elongation; Eukaryotic Translation Termination; Viral mRNA Translation; L13a-mediated translational silencing of Ceruloplasmin expression; Nonsense Mediated Decay (NMD) independent of the Exon Junction Complex (EJC); Selenocysteine synthesis; Nonsense Mediated Decay (NMD) enhanced by the Exon Junction Complex (EJC); GTP hydrolysis and joining of the 60S ribosomal subunit; Major path…	34	High	1
FALSE	High	Master Protein	O94979	Protein transport protein Sec31A OS=Homo sapiens OX=9606 GN=SEC31A PE=1 SV=3	0	130.457	18	17	17	22	17	1220	132.9	6.89	63.58	17	cell organization and biogenesis;response to stimulus;transport	cytoplasm;cytosol;endoplasmic reticulum;membrane	protein binding	Pf03154, Pf09770, Pf12931	22872	ENSG00000138674.16	SEC31A	4	Protein processing in endoplasmic reticulum	Sterol Regulatory Element-Binding Proteins (SREBP) signalling	Antigen Presentation: Folding, assembly and peptide loading of class I MHC; COPII (Coat Protein 2) Mediated Vesicle Transport; XBP1(S) activates chaperone genes; MHC class II antigen presentation	18	High	1
FALSE	High	Master Protein	Q9Y5K5	Ubiquitin carboxyl-terminal hydrolase isozyme L5 OS=Homo sapiens OX=9606 GN=UCHL5 PE=1 SV=3	0	130.415	47	15	17	35	15	329	37.6	5.33	115.68	15	metabolic process;regulation of biological process;response to stimulus	cytoplasm;cytosol;mitochondrion;nucleus;proteasome	catalytic activity;enzyme regulator activity;protein binding;RNA binding	Pf01088	51377	ENSG00000116750.13	UCHL5	1		TGF-beta Signaling Pathway	UCH proteinases; Downregulation of TGF-beta receptor signaling	10	High	1
FALSE	High	Master Protein	Q6NZI2	Caveolae-associated protein 1 OS=Homo sapiens OX=9606 GN=CAVIN1 PE=1 SV=1	0	130.376	34	12	14	34	12	390	43.5	5.6	107.4	12	metabolic process;regulation of biological process	cytoplasm;cytosol;endoplasmic reticulum;membrane;mitochondrion;nucleus	protein binding;RNA binding	Pf15237	284119	ENSG00000177469.12	PTRF; CAVIN1	17			RNA Polymerase I Transcription Termination	3	High	1
FALSE	High	Master Protein	Q9P0V9	Septin-10 OS=Homo sapiens OX=9606 GN=SEPTIN10 PE=1 SV=2	0	130.05	37	12	15	25	12	454	52.6	6.8	83.87	12	cell division	cytoplasm;cytoskeleton	nucleotide binding;protein binding	Pf00735	151011	ENSG00000186522.14	SEPT10	2				0	High	1
FALSE	High	Master Protein	P61981	14-3-3 protein gamma OS=Homo sapiens OX=9606 GN=YWHAG PE=1 SV=2	0	129.743	44	11	17	47	7	247	28.3	4.89	141.02	11	cell organization and biogenesis;regulation of biological process;response to stimulus;transport	cytoplasm;cytosol;membrane;mitochondrion	enzyme regulator activity;protein binding;RNA binding	Pf00244	7532	ENSG00000170027.6	YWHAG	7	Viral carcinogenesis; Epstein-Barr virus infection; Hippo signaling pathway; Oocyte meiosis; Cell cycle; PI3K-Akt signaling pathway	Cell Cycle; Prolactin Signaling Pathway; Myometrial Relaxation and Contraction Pathways; Calcium Regulation in the Cardiac Cell; Sudden Infant Death Syndrome (SIDS) Susceptibility Pathways	Chk1/Chk2(Cds1) mediated inactivation of Cyclin B:Cdk1 complex; Regulation of PLK1 Activity at G2/M Transition; AURKA Activation by TPX2; Anchoring of the basal body to the plasma membrane; Recruitment of NuMA to mitotic centrosomes; Activation of BAD and translocation to mitochondria ; Recruitment of mitotic centrosome proteins and complexes; Loss of Nlp from mitotic centrosomes; Translocation o…	48	High	1	Met-loss+Acetyl [N-Term]; Acetyl [N-Term]
FALSE	High	Master Protein	P51692	Signal transducer and activator of transcription 5B OS=Homo sapiens OX=9606 GN=STAT5B PE=1 SV=2	0	129.615	24	13	13	22	4	787	89.8	6.05	74.82	13	cell differentiation;cellular component movement;metabolic process;regulation of biological process;response to stimulus;transport	cytoplasm;cytosol;nucleus	catalytic activity;DNA binding;protein binding;signal transducer activity	Pf00017, Pf01017, Pf02864, Pf02865	6777	ENSG00000173757.9	STAT5B	17	Viral carcinogenesis; Th1 and Th2 cell differentiation; Hepatitis B; Prolactin signaling pathway; Chronic myeloid leukemia; Acute myeloid leukemia; ErbB signaling pathway; Pathways in cancer; AGE-RAGE signaling pathway in diabetic complications; HTLV-I infection; Jak-STAT signaling pathway; Measles; Chemokine signaling pathway	IL-5 Signaling Pathway; Leptin signaling pathway; Prolactin Signaling Pathway; IL-7 Signaling Pathway; IL-9 Signaling Pathway; AGE/RAGE pathway; Adipogenesis; Oncostatin M Signaling Pathway; Brain-Derived Neurotrophic Factor (BDNF) signaling pathway; IL-3 Signaling Pathway; Kit receptor signaling pathway; Rac1/Pak1/p38/MMP-2 pathway; Chemokine signaling pathway; White fat cell differentiation; IL…	Interleukin-15 signaling; Interleukin-3, 5 and GM-CSF signaling; Signaling by Leptin; Signaling by cytosolic FGFR1 fusion mutants; Signaling by SCF-KIT; Prolactin receptor signaling; Growth hormone receptor signaling; Interleukin-7 signaling; Downstream signal transduction	53	High	1	Met-loss+Acetyl [N-Term]
FALSE	High	Master Protein	Q9H223	EH domain-containing protein 4 OS=Homo sapiens OX=9606 GN=EHD4 PE=1 SV=1	0	129.582	49	23	24	38	19	541	61.1	6.76	93.47	23	cell organization and biogenesis;regulation of biological process;response to stimulus;transport	endoplasmic reticulum;endosome;membrane;nucleus	metal ion binding;nucleotide binding;protein binding	Pf00350, Pf01926, Pf12763	30844	ENSG00000103966.10	EHD4	15	Endocytosis			1	High	1
FALSE	High	Master Protein	O00303	Eukaryotic translation initiation factor 3 subunit F OS=Homo sapiens OX=9606 GN=EIF3F PE=1 SV=1	0	129.407	47	12	18	40	12	357	37.5	5.45	117.3	12	metabolic process	cytoplasm;cytosol;membrane	catalytic activity;protein binding;RNA binding	Pf01398, Pf13012	8665	ENSG00000280606.3; ENSG00000175390.13	EIF3F	11; CHR_HSCHR11_1_CTG1_2	RNA transport	Translation Factors	Formation of the ternary complex, and subsequently, the 43S complex; L13a-mediated translational silencing of Ceruloplasmin expression; Translation initiation complex formation; GTP hydrolysis and joining of the 60S ribosomal subunit; Formation of a pool of free 40S subunits; Ribosomal scanning and start codon recognition	13	High	1
FALSE	High	Master Protein	Q9H6S3	Epidermal growth factor receptor kinase substrate 8-like protein 2 OS=Homo sapiens OX=9606 GN=EPS8L2 PE=1 SV=2	0	129.307	36	20	20	27	20	715	80.6	6.84	78.53	20	regulation of biological process;response to stimulus	cytoplasm;cytosol;membrane	protein binding	Pf00018, Pf07653, Pf08416, Pf14604	64787	ENSG00000177106.14	EPS8L2	11				0	High	1
FALSE	High	Master Protein	O00505	Importin subunit alpha-4 OS=Homo sapiens OX=9606 GN=KPNA3 PE=1 SV=2	0	129.307	29	13	13	30	7	521	57.8	4.94	105.94	13	cell organization and biogenesis;regulation of biological process;transport	cytoplasm;cytosol;nucleus	protein binding;transporter activity	Pf00514, Pf01602, Pf01749, Pf13513, Pf13646	3839	ENSG00000102753.9	KPNA3	13			NS1 Mediated Effects on Host Pathways; ISG15 antiviral mechanism	10	High	1	Met-loss+Acetyl [N-Term]
FALSE	High	Master Protein	P14923	Junction plakoglobin OS=Homo sapiens OX=9606 GN=JUP PE=1 SV=3	0	128.906	27	17	18	24	17	745	81.7	6.14	71.3	17	cell death;cell organization and biogenesis;cellular component movement;regulation of biological process;response to stimulus;transport	cytoplasm;cytoskeleton;cytosol;extracellular;membrane;nucleus;organelle lumen	protein binding;signal transducer activity;structural molecule activity	Pf00514	3728	ENSG00000173801.16	JUP	17	Arrhythmogenic right ventricular cardiomyopathy (ARVC); Acute myeloid leukemia; Pathways in cancer; Transcriptional misregulation in cancer	Arrhythmogenic Right Ventricular Cardiomyopathy; Corticotropin-releasing hormone signaling pathway; Ectoderm Differentiation	Adherens junctions interactions; Neutrophil degranulation; Formation of the cornified envelope; VEGFR2 mediated vascular permeability	22	High	1	Acetyl [N-Term]
FALSE	High	Master Protein	O75821	Eukaryotic translation initiation factor 3 subunit G OS=Homo sapiens OX=9606 GN=EIF3G PE=1 SV=2	0	128.895	48	11	11	34	11	320	35.6	6.13	130.64	11	metabolic process	cytoplasm;cytosol;nucleus	protein binding;RNA binding	Pf00076, Pf12353, Pf13893, Pf14259	8666	ENSG00000130811.11	EIF3G	19	RNA transport	Translation Factors	Formation of the ternary complex, and subsequently, the 43S complex; L13a-mediated translational silencing of Ceruloplasmin expression; Translation initiation complex formation; GTP hydrolysis and joining of the 60S ribosomal subunit; Formation of a pool of free 40S subunits; Ribosomal scanning and start codon recognition	13	High	1	Met-loss [N-Term]
FALSE	High	Master Protein	Q9NQG5	Regulation of nuclear pre-mRNA domain-containing protein 1B OS=Homo sapiens OX=9606 GN=RPRD1B PE=1 SV=1	0	128.849	55	14	15	26	11	326	36.9	5.97	91.92	14	metabolic process;regulation of biological process	cytosol;nucleus	protein binding	Pf04818	58490	ENSG00000101413.11	RPRD1B	20			RNA polymerase II transcribes snRNA genes	3	High	1	Met-loss+Acetyl [N-Term]
FALSE	High	Master Protein	P22234	Multifunctional protein ADE2 OS=Homo sapiens OX=9606 GN=PAICS PE=1 SV=3	0	128.696	34	17	18	46	17	425	47	7.23	141.19	17	metabolic process	cytoplasm;cytosol;membrane	catalytic activity;nucleotide binding;protein binding	Pf00731, Pf01259	10606	ENSG00000128050.8	PAICS	4	Purine metabolism; Metabolic pathways		Purine ribonucleoside monophosphate biosynthesis	6	High	1	Met-loss+Acetyl [N-Term]
FALSE	High	Master Protein	Q6IBS0	Twinfilin-2 OS=Homo sapiens OX=9606 GN=TWF2 PE=1 SV=2	0	128.631	41	11	11	19	10	349	39.5	6.84	70.87	11	cell organization and biogenesis;regulation of biological process;response to stimulus	cytoplasm;cytoskeleton	nucleotide binding;protein binding;RNA binding	Pf00241	11344	ENSG00000247596.8	TWF2	3				0	High	1	Met-loss+Acetyl [N-Term]
FALSE	High	Master Protein	Q10471	Polypeptide N-acetylgalactosaminyltransferase 2 OS=Homo sapiens OX=9606 GN=GALNT2 PE=1 SV=1	0	128.491	32	17	18	39	17	571	64.7	8.35	109.31	17	metabolic process	extracellular;Golgi;membrane	catalytic activity;metal ion binding;protein binding	Pf00535, Pf00652	2590	ENSG00000143641.9	GALNT2	1	Mucin type O-glycan biosynthesis; Metabolic pathways	Globo Sphingolipid Metabolism	COPI-independent Golgi-to-ER retrograde traffic; O-linked glycosylation of mucins	12	High	1
FALSE	High	Master Protein	P08729	Keratin, type II cytoskeletal 7 OS=Homo sapiens OX=9606 GN=KRT7 PE=1 SV=5	0	128.16	54	22	22	34	20	469	51.4	5.48	92.64	22	cell death	cytoplasm;cytosol;nucleus	protein binding;structural molecule activity	Pf00038, Pf12128	3855	ENSG00000135480.15	KRT7	12			Formation of the cornified envelope	3	High	1	Met-loss+Acetyl [N-Term]
FALSE	High	Master Protein	P21796	Voltage-dependent anion-selective channel protein 1 OS=Homo sapiens OX=9606 GN=VDAC1 PE=1 SV=2	0	128.03	59	14	14	33	13	283	30.8	8.54	102.44	14	cell communication;cell death;cell differentiation;defense response;metabolic process;regulation of biological process;response to stimulus;transport	membrane;mitochondrion;nucleus	protein binding;transporter activity	Pf01459	7416	ENSG00000213585.10	VDAC1	5	NOD-like receptor signaling pathway; cGMP-PKG signaling pathway; Huntington's disease; HTLV-I infection; Parkinson's disease; Influenza A; Calcium signaling pathway		Mitochondrial calcium ion transport; Ub-specific processing proteases; Mitochondrial protein import; Pink/Parkin Mediated Mitophagy	16	High	1	Met-loss+Acetyl [N-Term]
FALSE	High	Master Protein	P26368	Splicing factor U2AF 65 kDa subunit OS=Homo sapiens OX=9606 GN=U2AF2 PE=1 SV=4	0	127.981	37	9	12	29	9	475	53.5	9.09	104.37	9	metabolic process;regulation of biological process;transport	nucleus;spliceosomal complex	protein binding;RNA binding	Pf00076, Pf13893, Pf14259	11338	ENSG00000063244.12	U2AF2	19	Spliceosome	mRNA Processing	Cleavage of Growing Transcript in the Termination Region ; Transport of Mature mRNA derived from an Intron-Containing Transcript; mRNA 3'-end processing; mRNA Splicing - Major Pathway	13	High	1	Met-loss+Acetyl [N-Term]
FALSE	High	Master Protein	P32119	Peroxiredoxin-2 OS=Homo sapiens OX=9606 GN=PRDX2 PE=1 SV=5	0	127.892	42	13	13	39	12	198	21.9	5.97	116.19	13	cell communication;cellular homeostasis;metabolic process;regulation of biological process;response to stimulus	cytoplasm;cytosol;membrane	antioxidant activity;catalytic activity;protein binding	Pf00578, Pf08534, Pf10417	7001	ENSG00000167815.11	PRDX2	19		Selenium Micronutrient Network	TP53 Regulates Metabolic Genes; Deregulated CDK5 triggers multiple neurodegenerative pathways in Alzheimer's disease models; Detoxification of Reactive Oxygen Species	12	High	1
FALSE	High	Master Protein	P04818	Thymidylate synthase OS=Homo sapiens OX=9606 GN=TYMS PE=1 SV=3	0	127.799	42	11	13	28	11	313	35.7	7.01	91.64	11	metabolic process;regulation of biological process;response to stimulus	cytoplasm;cytosol;membrane;mitochondrion;nucleus;organelle lumen	catalytic activity;nucleotide binding;protein binding;RNA binding;translation regulator activity	Pf00303	7298	ENSG00000176890.15	TYMS	18	Antifolate resistance; One carbon pool by folate; Metabolic pathways; Pyrimidine metabolism	Fluoropyrimidine Activity; One Carbon Metabolism; Retinoblastoma (RB) in Cancer; Trans-sulfuration and one carbon metabolism; One carbon metabolism and related pathways	Activation of E2F1 target genes at G1/S; Interconversion of nucleotide di- and triphosphates	18	High	1	Met-loss [N-Term]
FALSE	High	Master Protein	Q04637	Eukaryotic translation initiation factor 4 gamma 1 OS=Homo sapiens OX=9606 GN=EIF4G1 PE=1 SV=4	0	127.782	16	23	24	32	23	1599	175.4	5.33	79.19	23	cell organization and biogenesis;defense response;metabolic process;regulation of biological process;response to stimulus	cytoplasm;cytosol;membrane;nucleus	nucleotide binding;protein binding;RNA binding;structural molecule activity	Pf00566, Pf02020, Pf02847, Pf02854	1981	ENSG00000114867.20	EIF4G1	3	RNA transport; Viral myocarditis	Translation Factors	ISG15 antiviral mechanism; mTORC1-mediated signalling; L13a-mediated translational silencing of Ceruloplasmin expression; Nonsense Mediated Decay (NMD) independent of the Exon Junction Complex (EJC); Nonsense Mediated Decay (NMD) enhanced by the Exon Junction Complex (EJC); GTP hydrolysis and joining of the 60S ribosomal subunit; Deadenylation of mRNA; Ribosomal scanning and start codon recogniti…	32	High	1
FALSE	High	Master Protein	P00387	NADH-cytochrome b5 reductase 3 OS=Homo sapiens OX=9606 GN=CYB5R3 PE=1 SV=3	0	127.706	47	10	12	25	10	301	34.2	7.59	82.45	10	metabolic process;transport	cytoplasm;endoplasmic reticulum;extracellular;membrane;mitochondrion;organelle lumen	catalytic activity;nucleotide binding;protein binding	Pf00175, Pf00970, Pf08030	1727	ENSG00000100243.20	CYB5R3	22	Amino sugar and nucleotide sugar metabolism	Oxidation by Cytochrome P450	Vitamin C (ascorbate) metabolism; Neutrophil degranulation; Phase I - Functionalization of compounds	11	High	1
FALSE	High	Master Protein	Q8WWY3	U4/U6 small nuclear ribonucleoprotein Prp31 OS=Homo sapiens OX=9606 GN=PRPF31 PE=1 SV=2	0	127.69	43	14	17	25	14	499	55.4	5.78	77.56	14	cell organization and biogenesis;metabolic process	nucleus;spliceosomal complex	protein binding;RNA binding	Pf01798, Pf08060, Pf09785	26121	ENSG00000275117.4; ENSG00000277953.4; ENSG00000105618.13; ENSG00000277154.4; ENSG00000274894.4; ENSG00000274651.4; ENSG00000277707.4; ENSG00000276421.4; ENSG00000274144.4; ENSG00000275885.4	PRPF31	19; CHR_HSCHR19LRC_COX2_CTG3_1; CHR_HSCHR19LRC_LRC_T_CTG3_1; CHR_HSCHR19LRC_COX1_CTG3_1; CHR_HSCHR19LRC_LRC_J_CTG3_1; CHR_HSCHR19LRC_LRC_I_CTG3_1; CHR_HSCHR19LRC_PGF1_CTG3_1; CHR_HSCHR19LRC_LRC_S_CTG3_1; CHR_HSCHR19LRC_PGF2_CTG3_1; CHR_HSCHR19_4_CTG3_1	Spliceosome		mRNA Splicing - Major Pathway	5	High	1
FALSE	High	Master Protein	Q9NUQ8	ATP-binding cassette sub-family F member 3 OS=Homo sapiens OX=9606 GN=ABCF3 PE=1 SV=2	0	127.649	30	17	17	23	17	709	79.7	6.34	67.07	17	defense response;response to stimulus	membrane	catalytic activity;nucleotide binding;protein binding	Pf00005, Pf02463, Pf12848, Pf13304	55324	ENSG00000161204.11	ABCF3	3				0	High	1
FALSE	High	Master Protein	P30101	Protein disulfide-isomerase A3 OS=Homo sapiens OX=9606 GN=PDIA3 PE=1 SV=4	0	127.55	38	16	16	22	16	505	56.7	6.35	65.62	16	cellular homeostasis;metabolic process;regulation of biological process;response to stimulus;transport	cell surface;endoplasmic reticulum;membrane;nucleus;organelle lumen	catalytic activity;protein binding;RNA binding	Pf00085, Pf13098, Pf13848, Pf13899, Pf13905	2923	ENSG00000167004.12	PDIA3	15	Protein processing in endoplasmic reticulum; Antigen processing and presentation		ER-Phagosome pathway; Calnexin/calreticulin cycle; Antigen Presentation: Folding, assembly and peptide loading of class I MHC	13	High	1
FALSE	High	Master Protein	Q7L5N1	COP9 signalosome complex subunit 6 OS=Homo sapiens OX=9606 GN=COPS6 PE=1 SV=1	0	127.498	34	7	8	20	7	327	36.1	5.73	71.89	7	cell organization and biogenesis;metabolic process;response to stimulus	cytoplasm;cytosol;nucleus	protein binding	Pf01398, Pf13012	10980	ENSG00000168090.9	COPS6	7		Nucleotide-binding Oligomerization Domain (NOD) pathway	Cargo recognition for clathrin-mediated endocytosis; DNA Damage Recognition in GG-NER; Formation of TC-NER Pre-Incision Complex; Neddylation	14	High	1
FALSE	High	Master Protein	P00568	Adenylate kinase isoenzyme 1 OS=Homo sapiens OX=9606 GN=AK1 PE=1 SV=3	0	127.278	55	12	15	29	12	194	21.6	8.63	94.78	12	metabolic process	cytoplasm;cytosol	catalytic activity;nucleotide binding	Pf00406, Pf06414, Pf13207, Pf13238, Pf13671	203	ENSG00000106992.17	AK1	9	Purine metabolism; Thiamine metabolism; Metabolic pathways		Interconversion of nucleotide di- and triphosphates	6	High	1
FALSE	High	Master Protein	P62701	40S ribosomal protein S4, X isoform OS=Homo sapiens OX=9606 GN=RPS4X PE=1 SV=2	0	126.868	44	15	17	37	15	263	29.6	10.15	103.47	15	cell organization and biogenesis;development;metabolic process;regulation of biological process;transport	cytoplasm;cytosol;membrane;ribosome	protein binding;RNA binding;structural molecule activity	Pf00900, Pf08071	6191	ENSG00000198034.10	RPS4X	X	Ribosome	Cytoplasmic Ribosomal Proteins	Peptide chain elongation; Eukaryotic Translation Termination; Viral mRNA Translation; Formation of the ternary complex, and subsequently, the 43S complex; L13a-mediated translational silencing of Ceruloplasmin expression; Selenocysteine synthesis; Nonsense Mediated Decay (NMD) independent of the Exon Junction Complex (EJC); Nonsense Mediated Decay (NMD) enhanced by the Exon Junction Complex (EJC)…	38	High	1
FALSE	High	Master Protein	P52597	Heterogeneous nuclear ribonucleoprotein F OS=Homo sapiens OX=9606 GN=HNRNPF PE=1 SV=3	0	126.839	42	12	14	30	10	415	45.6	5.58	80.2	12	metabolic process;regulation of biological process;response to stimulus	cytosol;membrane;nucleus;spliceosomal complex	protein binding;RNA binding	Pf00076, Pf08080, Pf14259	3185	ENSG00000169813.16	HNRNPF	10		Mecp2 and Associated Rett Syndrome	Gene and protein expression by JAK-STAT signaling after Interleukin-12 stimulation; mRNA Splicing - Major Pathway; FGFR2 alternative splicing; Interleukin-12 family signaling	15	High	1	Met-loss+Acetyl [N-Term]
FALSE	High	Master Protein	P54819	Adenylate kinase 2, mitochondrial OS=Homo sapiens OX=9606 GN=AK2 PE=1 SV=2	0	126.832	64	12	16	30	12	239	26.5	7.81	89.54	12	metabolic process	membrane;mitochondrion	catalytic activity;nucleotide binding	Pf00406, Pf05191, Pf13207, Pf13671	204	ENSG00000004455.16	AK2	1	Purine metabolism; Thiamine metabolism; Metabolic pathways		Interconversion of nucleotide di- and triphosphates	6	High	1	Met-loss [N-Term]
FALSE	High	Master Protein	Q92990	Glomulin OS=Homo sapiens OX=9606 GN=GLMN PE=1 SV=2	0	126.777	33	16	16	24	16	594	68.2	5.33	85.79	16	cell differentiation;regulation of biological process	cytoplasm	enzyme regulator activity;protein binding	Pf08568	11146	ENSG00000174842.16	GLMN	1			Antigen processing: Ubiquitination & Proteasome degradation	4	High	1	Met-loss+Acetyl [N-Term]
FALSE	High	Master Protein	O00534	von Willebrand factor A domain-containing protein 5A OS=Homo sapiens OX=9606 GN=VWA5A PE=1 SV=2	0	126.68	30	17	19	28	17	786	86.4	6.58	71.24	17				Pf00092, Pf08487, Pf13519, Pf13757, Pf13768	4013	ENSG00000110002.15	VWA5A	11				0	High	1
FALSE	High	Master Protein	Q9BTE3	Mini-chromosome maintenance complex-binding protein OS=Homo sapiens OX=9606 GN=MCMBP PE=1 SV=2	0	126.25	27	15	16	25	15	642	72.9	5.87	76.79	15	cell division;cell organization and biogenesis;metabolic process	cytosol;membrane;nucleus	protein binding	Pf09739, Pf13615	79892	ENSG00000197771.12	MCMBP	10				0	High	1
FALSE	High	Master Protein	Q96I24	Far upstream element-binding protein 3 OS=Homo sapiens OX=9606 GN=FUBP3 PE=1 SV=2	0	125.886	48	19	21	33	19	572	61.6	8.38	83.32	19	metabolic process;regulation of biological process	cytoplasm;membrane;nucleus	DNA binding;protein binding;RNA binding	Pf00013, Pf07650, Pf13014	8939	ENSG00000107164.15	FUBP3	9				0	High	1	Met-loss+Acetyl [N-Term]
FALSE	High	Master Protein	P08133	Annexin A6 OS=Homo sapiens OX=9606 GN=ANXA6 PE=1 SV=3	0	125.806	31	21	21	28	21	673	75.8	5.6	79.99	21	cell organization and biogenesis;cellular homeostasis;regulation of biological process;response to stimulus;transport	cytoplasm;membrane;mitochondrion	metal ion binding;nucleotide binding;protein binding;transporter activity	Pf00191	309	ENSG00000197043.13	ANXA6	5		Calcium Regulation in the Cardiac Cell; Prostaglandin Synthesis and Regulation	Smooth Muscle Contraction	4	High	1
FALSE	High	Master Protein	P61201	COP9 signalosome complex subunit 2 OS=Homo sapiens OX=9606 GN=COPS2 PE=1 SV=1	0	125.097	46	17	17	29	17	443	51.6	5.53	83.1	17	cell differentiation;cell organization and biogenesis;cell proliferation;metabolic process;regulation of biological process;response to stimulus	cytoplasm;cytosol;nucleus	protein binding;signal transducer activity	Pf01399, Pf10075	9318	ENSG00000166200.14	COPS2	15			Cargo recognition for clathrin-mediated endocytosis; DNA Damage Recognition in GG-NER; Formation of TC-NER Pre-Incision Complex; Neddylation	13	High	1
FALSE	High	Master Protein	P62829	60S ribosomal protein L23 OS=Homo sapiens OX=9606 GN=RPL23 PE=1 SV=1	0	125.096	34	6	12	49	6	140	14.9	10.51	196.59	6	cell organization and biogenesis;metabolic process;regulation of biological process;response to stimulus;transport	cytoplasm;cytosol;membrane;ribosome	protein binding;RNA binding;structural molecule activity	Pf00238	9349	ENSG00000125691.12	RPL23	17	Ribosome	Cytoplasmic Ribosomal Proteins	Peptide chain elongation; Eukaryotic Translation Termination; Viral mRNA Translation; L13a-mediated translational silencing of Ceruloplasmin expression; Nonsense Mediated Decay (NMD) independent of the Exon Junction Complex (EJC); Selenocysteine synthesis; Nonsense Mediated Decay (NMD) enhanced by the Exon Junction Complex (EJC); GTP hydrolysis and joining of the 60S ribosomal subunit; Major path…	34	High	1
FALSE	High	Master Protein	P80723	Brain acid soluble protein 1 OS=Homo sapiens OX=9606 GN=BASP1 PE=1 SV=2	0	124.883	57	9	9	11	9	227	22.7	4.63	56.33	9	cell differentiation;cell organization and biogenesis;regulation of biological process	cytoplasm;cytoskeleton;membrane;nucleus	DNA binding;protein binding		10409	ENSG00000176788.8	BASP1	5				0	High	1
FALSE	High	Master Protein	P61160	Actin-related protein 2 OS=Homo sapiens OX=9606 GN=ACTR2 PE=1 SV=1	0	124.68	31	10	14	31	10	394	44.7	6.74	102.76	10	cell division;cell organization and biogenesis;cellular component movement;regulation of biological process;response to stimulus;transport	cytoplasm;cytoskeleton;cytosol;extracellular;membrane;organelle lumen	nucleotide binding;protein binding;structural molecule activity	Pf00022	10097	ENSG00000138071.13	ACTR2	2		Association Between Physico-Chemical Features and Toxicity Associated Pathways; ESC Pluripotency Pathways	EPHB-mediated forward signaling; Neutrophil degranulation; Clathrin-mediated endocytosis; RHO GTPases Activate WASPs and WAVEs; Regulation of actin dynamics for phagocytic cup formation	18	High	1
FALSE	High	Master Protein	Q9NVD7	Alpha-parvin OS=Homo sapiens OX=9606 GN=PARVA PE=1 SV=1	0	124.343	36	9	11	21	7	372	42.2	5.95	70.46	9	cell organization and biogenesis;cellular component movement;regulation of biological process;response to stimulus	cytoplasm;cytoskeleton;cytosol;membrane	protein binding	Pf00307	55742		PARVA	11	Focal adhesion	Primary Focal Segmental Glomerulosclerosis FSGS	Localization of the PINCH-ILK-PARVIN complex to focal adhesions; Regulation of cytoskeletal remodeling and cell spreading by IPP complex components	7	High	1
FALSE	High	Master Protein	Q9H4A6	Golgi phosphoprotein 3 OS=Homo sapiens OX=9606 GN=GOLPH3 PE=1 SV=1	0	124.284	40	8	9	16	7	298	33.8	6.44	65.24	8	cell organization and biogenesis;cell proliferation;cellular component movement;metabolic process;regulation of biological process;transport	cytosol;endosome;Golgi;membrane;mitochondrion	protein binding	Pf05719	64083	ENSG00000113384.13	GOLPH3	5	Transcriptional misregulation in cancer			1	High	1
FALSE	High	Master Protein	P49411	Elongation factor Tu, mitochondrial OS=Homo sapiens OX=9606 GN=TUFM PE=1 SV=2	0	124.018	40	16	16	29	16	452	49.5	7.61	97.94	16	metabolic process;response to stimulus	membrane;mitochondrion	catalytic activity;nucleotide binding;protein binding;RNA binding	Pf00009, Pf03143, Pf03144	7284		TUFM	16			Mitochondrial translation elongation	4	High	1
FALSE	High	Master Protein	Q08945	FACT complex subunit SSRP1 OS=Homo sapiens OX=9606 GN=SSRP1 PE=1 SV=1	0	123.841	34	21	21	36	21	709	81	6.87	84.28	21	metabolic process;regulation of biological process;response to stimulus	chromosome;nucleus	DNA binding;protein binding;RNA binding	Pf00505, Pf03531, Pf08512, Pf09011	6749	ENSG00000149136.8	SSRP1	11			HIV elongation arrest and recovery; TP53 Regulates Transcription of DNA Repair Genes; Tat-mediated HIV elongation arrest and recovery; Formation of RNA Pol II elongation complex ; Formation of HIV elongation complex in the absence of HIV Tat; Regulation of TP53 Activity through Phosphorylation; RNA Polymerase II Pre-transcription Events; Pausing and recovery of HIV elongation; Pausing and recover…	24	High	1	Met-loss+Acetyl [N-Term]
FALSE	High	Master Protein	Q9H0U4	Ras-related protein Rab-1B OS=Homo sapiens OX=9606 GN=RAB1B PE=1 SV=1	0	123.62	62	12	15	29	5	201	22.2	5.73	88.13	12	cell organization and biogenesis;metabolic process;regulation of biological process;response to stimulus;transport	cytoplasm;cytosol;Golgi;membrane;mitochondrion	catalytic activity;nucleotide binding;protein binding	Pf00025, Pf00071, Pf01926, Pf04670, Pf08477, Pf09439	81876	ENSG00000174903.15	RAB1B	11	Legionellosis		COPI-dependent Golgi-to-ER retrograde traffic; COPII (Coat Protein 2) Mediated Vesicle Transport; COPI-mediated anterograde transport; Golgi Cisternae Pericentriolar Stack Reorganization; RAB GEFs exchange GTP for GDP on RABs; RAB geranylgeranylation	21	High	1	Acetyl [N-Term]
FALSE	High	Master Protein	Q99829	Copine-1 OS=Homo sapiens OX=9606 GN=CPNE1 PE=1 SV=1	0	123.247	37	18	18	42	18	537	59	5.83	124.98	18	cell differentiation;cell growth;metabolic process;regulation of biological process;response to stimulus;transport	cytoplasm;cytosol;membrane;nucleus	catalytic activity;metal ion binding;protein binding;transporter activity	Pf00092, Pf00168, Pf07002, Pf10138, Pf13519	8904	ENSG00000214078.12	CPNE1	20			Neutrophil degranulation; Glycerophospholipid biosynthesis	7	High	1
FALSE	High	Master Protein	Q8NBS9	Thioredoxin domain-containing protein 5 OS=Homo sapiens OX=9606 GN=TXNDC5 PE=1 SV=2	0	123.201	36	12	12	31	12	432	47.6	5.97	113.15	12	cellular homeostasis;metabolic process;regulation of biological process;response to stimulus;transport	endoplasmic reticulum;extracellular;organelle lumen	catalytic activity;protein binding	Pf00085, Pf13098, Pf13905	81567	ENSG00000239264.8	TXNDC5	6	Protein processing in endoplasmic reticulum		Neutrophil degranulation; Golgi Associated Vesicle Biogenesis; Lysosome Vesicle Biogenesis	10	High	1
FALSE	High	Master Protein	Q06124	Tyrosine-protein phosphatase non-receptor type 11 OS=Homo sapiens OX=9606 GN=PTPN11 PE=1 SV=3	0	123.142	36	17	18	23	17	593	68	7.3	66.12	17	cell differentiation;cell organization and biogenesis;cellular component movement;metabolic process;regulation of biological process;response to stimulus	cytoplasm;cytosol;mitochondrion;nucleus	catalytic activity;protein binding	Pf00017, Pf00102, Pf00782	5781	ENSG00000179295.17	PTPN11	12	Phospholipase D signaling pathway; Chronic myeloid leukemia; Neurotrophin signaling pathway; Natural killer cell mediated cytotoxicity; Renal cell carcinoma; Jak-STAT signaling pathway; Proteoglycans in cancer; Leukocyte transendothelial migration; Herpes simplex infection; Ras signaling pathway; Epithelial cell signaling in Helicobacter pylori infection; Axon guidance; Insulin resistance; Adipoc…	IL-5 Signaling Pathway; Heart Development; IL-1 signaling pathway; Leptin signaling pathway; Prolactin Signaling Pathway; B Cell Receptor Signaling Pathway; Interleukin-11 Signaling Pathway; Oncostatin M Signaling Pathway; Brain-Derived Neurotrophic Factor (BDNF) signaling pathway; Alpha 6 Beta 4 signaling pathway; IL-3 Signaling Pathway; Kit receptor signaling pathway; Signaling of Hepatocyte Gr…		39	High	1
FALSE	High	Master Protein	P08243	Asparagine synthetase [glutamine-hydrolyzing] OS=Homo sapiens OX=9606 GN=ASNS PE=1 SV=4	0	123.018	39	17	18	32	17	561	64.3	6.86	70.17	17	cell communication;metabolic process;regulation of biological process;response to stimulus	cytosol	catalytic activity;nucleotide binding;protein binding	Pf00310, Pf00733, Pf12481, Pf13522, Pf13537	440	ENSG00000070669.16	ASNS	7	Alanine, aspartate and glutamate metabolism; Metabolic pathways	Photodynamic therapy-induced unfolded protein response; Amino Acid metabolism	Amino acid synthesis and interconversion (transamination); ATF4 activates genes	11	High	1
FALSE	High	Master Protein	Q15833	Syntaxin-binding protein 2 OS=Homo sapiens OX=9606 GN=STXBP2 PE=1 SV=2	0	122.995	37	17	18	25	17	593	66.4	6.55	68.31	17	regulation of biological process;transport	cytosol;extracellular;membrane;vacuole	protein binding	Pf00995	6813	ENSG00000076944.15	STXBP2	19		Insulin Signaling	Platelet degranulation ; Other interleukin signaling	9	High	1
FALSE	High	Master Protein	P28482	Mitogen-activated protein kinase 1 OS=Homo sapiens OX=9606 GN=MAPK1 PE=1 SV=3	0	122.817	50	16	20	38	13	360	41.4	6.98	96.36	16	cell communication;cell death;cell differentiation;cell proliferation;cellular component movement;cellular homeostasis;metabolic process;regulation of biological process;response to stimulus;transport	cytoplasm;cytoskeleton;cytosol;endosome;extracellular;Golgi;membrane;mitochondrion;nucleus;organelle lumen	catalytic activity;DNA binding;nucleotide binding;protein binding;signal transducer activity	Pf00069, Pf01636, Pf07714	5594	ENSG00000100030.14	MAPK1	22	Viral carcinogenesis; Chagas disease (American trypanosomiasis); Serotonergic synapse; Th1 and Th2 cell differentiation; TGF-beta signaling pathway; T cell receptor signaling pathway; Dorso-ventral axis formation; TNF signaling pathway; NOD-like receptor signaling pathway; Osteoclast differentiation; Prion diseases; Vascular smooth muscle contraction; Glutamatergic synapse; Hepatitis B; Insulin s…	IL-5 Signaling Pathway; Osteopontin Signaling; Regulation of toll-like receptor signaling pathway; Physiological and Pathological Hypertrophy of the Heart; Angiogenesis; MicroRNAs in cardiomyocyte hypertrophy; Type II diabetes mellitus; Heart Development; Integrin-mediated Cell Adhesion; IL-1 signaling pathway; Integrated Breast Cancer Pathway; RANKL/RANK (Receptor activator of NFKB (ligand)) Sig…	phospho-PLA2 pathway; NCAM signaling for neurite out-growth; Activated TLR4 signalling; Negative feedback regulation of MAPK pathway; RUNX2 regulates osteoblast differentiation; Neutrophil degranulation; Regulation of actin dynamics for phagocytic cup formation; Signaling by BRAF and RAF fusions; Signaling by RAS mutants; Signaling by high-kinase activity BRAF mutants; Signaling by moderate kinas…	290	High	1	Met-loss+Acetyl [N-Term]
FALSE	High	Master Protein	Q9H3P7	Golgi resident protein GCP60 OS=Homo sapiens OX=9606 GN=ACBD3 PE=1 SV=4	0	122.55	36	12	13	22	12	528	60.6	5.06	80.87	12	metabolic process;transport	Golgi;membrane;mitochondrion	protein binding	Pf00373, Pf00887, Pf13897	64746	ENSG00000182827.8	ACBD3	1			Golgi Associated Vesicle Biogenesis	5	High	1	Met-loss+Acetyl [N-Term]
FALSE	High	Master Protein	O60443	Gasdermin-E OS=Homo sapiens OX=9606 GN=GSDME PE=1 SV=2	0	122.175	31	13	14	26	13	496	54.5	5.17	89.83	13	cell death;cell differentiation;regulation of biological process	cytoplasm;cytosol;membrane		Pf04598	1687	ENSG00000105928.13	DFNA5; GSDME	7				0	High	1
FALSE	High	Master Protein	P21283	V-type proton ATPase subunit C 1 OS=Homo sapiens OX=9606 GN=ATP6V1C1 PE=1 SV=4	0	121.733	45	17	20	28	17	382	43.9	7.46	75.5	17	cellular homeostasis;regulation of biological process;response to stimulus;transport	cytoplasm;cytosol;membrane	catalytic activity;protein binding;transporter activity	Pf03223	528	ENSG00000155097.11	ATP6V1C1	8	Phagosome; mTOR signaling pathway; Oxidative phosphorylation; Vibrio cholerae infection; Metabolic pathways; Epithelial cell signaling in Helicobacter pylori infection; Collecting duct acid secretion; Synaptic vesicle cycle; Rheumatoid arthritis		Transferrin endocytosis and recycling; ROS, RNS production in phagocytes; Ion channel transport; Insulin receptor recycling	20	High	1	Met-loss+Acetyl [N-Term]
FALSE	High	Master Protein	P27348	14-3-3 protein theta OS=Homo sapiens OX=9606 GN=YWHAQ PE=1 SV=1	0	121.63	38	11	12	35	8	245	27.7	4.78	123.44	11	cell organization and biogenesis;regulation of biological process;response to stimulus;transport	cytoplasm;cytosol;membrane;mitochondrion	protein binding	Pf00244	10971	ENSG00000134308.13	YWHAQ	2	Viral carcinogenesis; Pathogenic Escherichia coli infection; Hepatitis B; Epstein-Barr virus infection; Hippo signaling pathway; Oocyte meiosis; Cell cycle; PI3K-Akt signaling pathway	Cell Cycle; Pathogenic Escherichia coli infection; Primary Focal Segmental Glomerulosclerosis FSGS; IL-3 Signaling Pathway; Myometrial Relaxation and Contraction Pathways; Calcium Regulation in the Cardiac Cell; Sudden Infant Death Syndrome (SIDS) Susceptibility Pathways	Translocation of GLUT4 to the plasma membrane; Chk1/Chk2(Cds1) mediated inactivation of Cyclin B:Cdk1 complex; TP53 Regulates Metabolic Genes; Activation of BAD and translocation to mitochondria ; RHO GTPases activate PKNs	37	High	1
FALSE	High	Master Protein	P49748	Very long-chain specific acyl-CoA dehydrogenase, mitochondrial OS=Homo sapiens OX=9606 GN=ACADVL PE=1 SV=1	0	121.213	40	20	21	27	20	655	70.3	8.75	77.36	20	cell differentiation;metabolic process;regulation of biological process;response to stimulus	cytosol;membrane;mitochondrion;nucleus;organelle lumen	catalytic activity;nucleotide binding	Pf00441, Pf02770, Pf02771, Pf08028	37	ENSG00000072778.19	ACADVL	17	Fatty acid degradation; Metabolic pathways; Fatty acid metabolism	Fatty Acid Beta Oxidation; Mitochondrial LC-Fatty Acid Beta-Oxidation	Beta oxidation of palmitoyl-CoA to myristoyl-CoA; XBP1(S) activates chaperone genes	15	High	1
FALSE	High	Master Protein	Q16576	Histone-binding protein RBBP7 OS=Homo sapiens OX=9606 GN=RBBP7 PE=1 SV=1	0	120.933	31	11	14	36	5	425	47.8	5.05	115.4	11	cell organization and biogenesis;cell proliferation;development;metabolic process;regulation of biological process;response to stimulus	cytosol;nucleus	catalytic activity;protein binding;RNA binding	Pf00400, Pf12265	5931	ENSG00000102054.17	RBBP7	X		Retinoblastoma (RB) in Cancer; Interactome of polycomb repressive complex 2 (PRC2)	RMTs methylate histone arginines; Regulation of TP53 Activity through Acetylation; PKMTs methylate histone lysines; Activation of anterior HOX genes in hindbrain development during early embryogenesis; HATs acetylate histones; Neddylation; Deposition of new CENPA-containing nucleosomes at the centromere; ERCC6 (CSB) and EHMT2 (G9a) positively regulate rRNA expression; Regulation of PTEN gene tran…	41	High	1
FALSE	High	Master Protein	O00425	Insulin-like growth factor 2 mRNA-binding protein 3 OS=Homo sapiens OX=9606 GN=IGF2BP3 PE=1 SV=2	0	120.901	31	14	14	25	12	579	63.7	8.87	70.71	14	metabolic process;regulation of biological process;transport	cytoplasm;cytosol;membrane;nucleus	protein binding;RNA binding;translation regulator activity	Pf00013, Pf00076, Pf13014, Pf13893, Pf14259, Pf14611	10643	ENSG00000136231.13	IGF2BP3	7			Insulin-like Growth Factor-2 mRNA Binding Proteins (IGF2BPs/IMPs/VICKZs) bind RNA	2	High	1
FALSE	High	Master Protein	O60826	Coiled-coil domain-containing protein 22 OS=Homo sapiens OX=9606 GN=CCDC22 PE=1 SV=1	0	120.85	39	16	16	21	16	627	70.7	6.74	68.65	16	cellular homeostasis;metabolic process;regulation of biological process;transport	cytosol;endosome	protein binding	Pf05667	28952	ENSG00000101997.12	CCDC22	X			Neddylation	3	High	1
FALSE	High	Master Protein	Q7L1Q6	Basic leucine zipper and W2 domain-containing protein 1 OS=Homo sapiens OX=9606 GN=BZW1 PE=1 SV=1	0	120.704	52	22	26	59	17	419	48	5.92	148.56	22	metabolic process;regulation of biological process	cytoplasm;membrane	protein binding;RNA binding	Pf02020	9689	ENSG00000082153.17	BZW1	2				0	High	1
FALSE	High	Master Protein	P62906	60S ribosomal protein L10a OS=Homo sapiens OX=9606 GN=RPL10A PE=1 SV=2	0	120.538	28	8	11	38	8	217	24.8	9.94	117.01	8	cell organization and biogenesis;metabolic process;response to stimulus;transport	cytosol;membrane;nucleus;ribosome	protein binding;RNA binding;structural molecule activity	Pf00687	4736	ENSG00000198755.10	RPL10A	6	Ribosome	Cytoplasmic Ribosomal Proteins	Peptide chain elongation; Eukaryotic Translation Termination; Viral mRNA Translation; L13a-mediated translational silencing of Ceruloplasmin expression; Nonsense Mediated Decay (NMD) independent of the Exon Junction Complex (EJC); Selenocysteine synthesis; Nonsense Mediated Decay (NMD) enhanced by the Exon Junction Complex (EJC); GTP hydrolysis and joining of the 60S ribosomal subunit; Major path…	34	High	1
FALSE	High	Master Protein	P54652	Heat shock-related 70 kDa protein 2 OS=Homo sapiens OX=9606 GN=HSPA2 PE=1 SV=1	0	120.307	20	12	12	38	2	639	70	5.74	129.2	12	cell differentiation;cell organization and biogenesis;metabolic process;regulation of biological process;response to stimulus	cell surface;cytoplasm;cytoskeleton;cytosol;membrane;mitochondrion;nucleus	nucleotide binding;protein binding	Pf00012, Pf06723	3306	ENSG00000126803.9	HSPA2	14	Endocytosis; Longevity regulating pathway - multiple species; Epstein-Barr virus infection; Spliceosome; MAPK signaling pathway; Protein processing in endoplasmic reticulum; Toxoplasmosis; Measles; Influenza A; Estrogen signaling pathway; Legionellosis; Antigen processing and presentation	Parkin-Ubiquitin Proteasomal System pathway	Meiotic synapsis; Attenuation phase; HSP90 chaperone cycle for steroid hormone receptors (SHR); Regulation of HSF1-mediated heat shock response	24	High	1
FALSE	High	Master Protein	P23396	40S ribosomal protein S3 OS=Homo sapiens OX=9606 GN=RPS3 PE=1 SV=2	0	120.155	60	14	16	37	14	243	26.7	9.66	123.12	14	cell death;cell division;cell organization and biogenesis;metabolic process;regulation of biological process;response to stimulus;transport	cytoplasm;cytoskeleton;cytosol;endoplasmic reticulum;membrane;mitochondrion;nucleus;organelle lumen;ribosome	catalytic activity;DNA binding;protein binding;RNA binding;structural molecule activity	Pf00189, Pf07650	6188	ENSG00000149273.14	RPS3	11	Ribosome	Cytoplasmic Ribosomal Proteins	Peptide chain elongation; Eukaryotic Translation Termination; Viral mRNA Translation; Formation of the ternary complex, and subsequently, the 43S complex; L13a-mediated translational silencing of Ceruloplasmin expression; Selenocysteine synthesis; Nonsense Mediated Decay (NMD) independent of the Exon Junction Complex (EJC); Nonsense Mediated Decay (NMD) enhanced by the Exon Junction Complex (EJC)…	38	High	1
FALSE	High	Master Protein	Q9UGV2	Protein NDRG3 OS=Homo sapiens OX=9606 GN=NDRG3 PE=1 SV=2	0	119.799	32	9	12	22	9	375	41.4	5.31	71.34	9	cell differentiation;regulation of biological process;response to stimulus	cytoplasm		Pf00561, Pf03096, Pf12697	57446	ENSG00000101079.20	NDRG3	20				0	High	1	Acetyl [N-Term]
FALSE	High	Master Protein	Q13564	NEDD8-activating enzyme E1 regulatory subunit OS=Homo sapiens OX=9606 GN=NAE1 PE=1 SV=1	0	119.603	38	14	16	23	14	534	60.2	5.4	72.66	14	cell death;metabolic process;regulation of biological process;response to stimulus	cytoplasm;cytosol;membrane	catalytic activity;protein binding	Pf00899	8883	ENSG00000159593.14	NAE1	16	Alzheimer's disease	Alzheimers Disease	Neddylation	5	High	1
FALSE	High	Master Protein	Q12906	Interleukin enhancer-binding factor 3 OS=Homo sapiens OX=9606 GN=ILF3 PE=1 SV=3	0	119.583	19	13	13	22	12	894	95.3	8.76	73.86	13	defense response;metabolic process;regulation of biological process;response to stimulus	cytoplasm;extracellular;membrane;mitochondrion;nucleus	DNA binding;protein binding;RNA binding	Pf00035, Pf07528, Pf14709	3609	ENSG00000129351.17	ILF3	19				0	High	1
FALSE	High	Master Protein	Q9UBB4	Ataxin-10 OS=Homo sapiens OX=9606 GN=ATXN10 PE=1 SV=1	0	119.457	39	15	17	38	15	475	53.5	5.25	105.99	15	cell organization and biogenesis	cytoplasm;cytosol;membrane	protein binding	Pf09759	25814	ENSG00000130638.16	ATXN10	22				0	High	1
FALSE	High	Master Protein	Q6FI81	Anamorsin OS=Homo sapiens OX=9606 GN=CIAPIN1 PE=1 SV=2	0	119.38	51	10	12	24	10	312	33.6	5.62	72.88	10	cell death;cell organization and biogenesis;metabolic process;regulation of biological process	cytoplasm;mitochondrion;nucleus	catalytic activity;metal ion binding;protein binding	Pf05093, Pf08241	57019	ENSG00000005194.14	CIAPIN1	16			Cytosolic iron-sulfur cluster assembly	2	High	1	Met-loss+Acetyl [N-Term]
FALSE	High	Master Protein	P40937	Replication factor C subunit 5 OS=Homo sapiens OX=9606 GN=RFC5 PE=1 SV=1	0	118.855	45	14	17	29	14	340	38.5	7.2	89.11	14	cell organization and biogenesis;cellular homeostasis;metabolic process;regulation of biological process;response to stimulus	nucleus	catalytic activity;DNA binding;nucleotide binding;protein binding	Pf00004, Pf03215, Pf05496, Pf06068, Pf08542, Pf13086, Pf13173, Pf13177, Pf13401, Pf13479	5985	ENSG00000111445.13	RFC5	12	DNA replication; Mismatch repair; Nucleotide excision repair	Retinoblastoma (RB) in Cancer; DNA Replication	Translesion Synthesis by POLH; Termination of translesion DNA synthesis; Translesion synthesis by POLI; Recognition of DNA damage by PCNA-containing replication complex; Translesion synthesis by REV1; Polymerase switching on the C-strand of the telomere; Regulation of TP53 Activity through Phosphorylation; PCNA-Dependent Long Patch Base Excision Repair; G2/M DNA damage checkpoint; Translesion syn…	57	High	1
FALSE	High	Master Protein	P15927	Replication protein A 32 kDa subunit OS=Homo sapiens OX=9606 GN=RPA2 PE=1 SV=1	0	118.744	67	8	12	21	8	270	29.2	6.15	79.78	8	cell organization and biogenesis;cellular homeostasis;metabolic process;regulation of biological process;response to stimulus	chromosome;nucleus	DNA binding;protein binding	Pf08784	6118	ENSG00000117748.9	RPA2	1	Homologous recombination; DNA replication; Fanconi anemia pathway; Mismatch repair; Nucleotide excision repair	miRNA Regulation of DNA Damage Response; Retinoblastoma (RB) in Cancer; G1 to S cell cycle control; DNA Replication; DNA Damage Response	Translesion Synthesis by POLH; Mismatch repair (MMR) directed by MSH2:MSH6 (MutSalpha); Activation of the pre-replicative complex; Termination of translesion DNA synthesis; Translesion synthesis by POLI; Formation of Incision Complex in GG-NER; Recognition of DNA damage by PCNA-containing replication complex; Translesion synthesis by REV1; Meiotic recombination; Removal of the Flap Intermediate; …	81	High	1	Acetyl [N-Term]
FALSE	High	Master Protein	Q04917	14-3-3 protein eta OS=Homo sapiens OX=9606 GN=YWHAH PE=1 SV=4	0	118.605	43	12	15	34	10	246	28.2	4.84	95.26	12	cell organization and biogenesis;metabolic process;regulation of biological process;response to stimulus;transport	cytoplasm;cytosol;membrane;mitochondrion	catalytic activity;protein binding	Pf00244	7533	ENSG00000128245.14	YWHAH	22	Viral carcinogenesis; Epstein-Barr virus infection; Hippo signaling pathway; Oocyte meiosis; Cell cycle; PI3K-Akt signaling pathway	Cell Cycle; Myometrial Relaxation and Contraction Pathways; Calcium Regulation in the Cardiac Cell; Sudden Infant Death Syndrome (SIDS) Susceptibility Pathways	Translocation of GLUT4 to the plasma membrane; Chk1/Chk2(Cds1) mediated inactivation of Cyclin B:Cdk1 complex; TP53 Regulates Metabolic Genes; Activation of BAD and translocation to mitochondria ; RHO GTPases activate PKNs	32	High	1	Met-loss+Acetyl [N-Term]
FALSE	High	Master Protein	P51812	Ribosomal protein S6 kinase alpha-3 OS=Homo sapiens OX=9606 GN=RPS6KA3 PE=1 SV=1	0	118.248	31	19	19	24	13	740	83.7	6.89	60.91	19	cell death;metabolic process;regulation of biological process;response to stimulus	cytoplasm;cytosol;nucleus	catalytic activity;enzyme regulator activity;metal ion binding;nucleotide binding;protein binding	Pf00069, Pf00433, Pf07714, Pf14531	6197	ENSG00000177189.12	RPS6KA3	X	Neurotrophin signaling pathway; Progesterone-mediated oocyte maturation; MAPK signaling pathway; Long-term potentiation; mTOR signaling pathway; Oocyte meiosis; Insulin resistance	Brain-Derived Neurotrophic Factor (BDNF) signaling pathway; Kit receptor signaling pathway; MAPK Signaling Pathway; Angiopoietin Like Protein 8 Regulatory Pathway; EGF/EGFR Signaling Pathway; Cytoplasmic Ribosomal Proteins; Insulin Signaling	CREB phosphorylation; ERK/MAPK targets; Recycling pathway of L1; Activated TLR4 signalling; Signaling by GPCR; Gastrin-CREB signalling pathway via PKC and MAPK; Senescence-Associated Secretory Phenotype (SASP); RSK activation	62	High	1	Met-loss [N-Term]
FALSE	High	Master Protein	O95861	3'(2'),5'-bisphosphate nucleotidase 1 OS=Homo sapiens OX=9606 GN=BPNT1 PE=1 SV=1	0	118.158	49	10	11	25	10	308	33.4	5.69	92.19	10	metabolic process	cytosol	catalytic activity;metal ion binding	Pf00459	10380	ENSG00000162813.17	BPNT1	1	Sulfur metabolism; Metabolic pathways		Cytosolic sulfonation of small molecules	6	High	1	Met-loss+Acetyl [N-Term]
FALSE	High	Master Protein	Q14CX7	N-alpha-acetyltransferase 25, NatB auxiliary subunit OS=Homo sapiens OX=9606 GN=NAA25 PE=1 SV=1	0	118.141	24	17	17	21	17	972	112.2	6.64	59.06	17	metabolic process	cytoplasm;cytosol;Golgi	catalytic activity;protein binding	Pf09797	80018	ENSG00000111300.9	NAA25	12				0	High	1
FALSE	High	Master Protein	Q12792	Twinfilin-1 OS=Homo sapiens OX=9606 GN=TWF1 PE=1 SV=3	0	117.985	52	14	14	30	13	350	40.3	6.96	99.26	14	cell organization and biogenesis;regulation of biological process	cytoplasm;cytoskeleton;cytosol	catalytic activity;nucleotide binding;protein binding	Pf00241	5756	ENSG00000151239.13	TWF1	12				0	High	1	Met-loss+Acetyl [N-Term]
FALSE	High	Master Protein	Q9Y6B6	GTP-binding protein SAR1b OS=Homo sapiens OX=9606 GN=SAR1B PE=1 SV=1	0	117.228	58	9	12	22	6	198	22.4	6.11	64.05	9	cell organization and biogenesis;regulation of biological process;response to stimulus;transport	cytosol;endoplasmic reticulum;Golgi;membrane	catalytic activity;metal ion binding;nucleotide binding;protein binding;signal transducer activity	Pf00025, Pf00503, Pf01926, Pf08477, Pf09439	51128	ENSG00000152700.13	SAR1B	5	Protein processing in endoplasmic reticulum; Legionellosis	Sterol Regulatory Element-Binding Proteins (SREBP) signalling	Regulation of cholesterol biosynthesis by SREBP (SREBF); Cargo concentration in the ER; Chylomicron assembly; Antigen Presentation: Folding, assembly and peptide loading of class I MHC; COPII (Coat Protein 2) Mediated Vesicle Transport; MHC class II antigen presentation	25	High	1
FALSE	High	Master Protein	Q15021	Condensin complex subunit 1 OS=Homo sapiens OX=9606 GN=NCAPD2 PE=1 SV=3	0	117.182	17	18	18	23	18	1401	157.1	6.61	72.78	18	cell division;cell organization and biogenesis;metabolic process	chromosome;cytoplasm;cytosol;membrane;nucleus	protein binding	Pf12717, Pf12922	9918	ENSG00000010292.12	NCAPD2	12			Condensation of Prometaphase Chromosomes	5	High	1
FALSE	High	Master Protein	Q8NCA5	Protein FAM98A OS=Homo sapiens OX=9606 GN=FAM98A PE=1 SV=2	0	117.139	23	9	10	27	6	518	55.2	8.95	107.23	9												0	High	1
FALSE	High	Master Protein	P53992	Protein transport protein Sec24C OS=Homo sapiens OX=9606 GN=SEC24C PE=1 SV=3	0	116.963	21	17	17	27	17	1094	118.2	7.06	80.46	17	cell organization and biogenesis;regulation of biological process;transport	cytoplasm;cytosol;endoplasmic reticulum;membrane	metal ion binding;protein binding	Pf00626, Pf03154, Pf04503, Pf04652, Pf04810, Pf04811, Pf04815, Pf07223, Pf08033, Pf09606, Pf09770, Pf15449	9632	ENSG00000176986.15	SEC24C	10	Protein processing in endoplasmic reticulum	Sterol Regulatory Element-Binding Proteins (SREBP) signalling	Regulation of cholesterol biosynthesis by SREBP (SREBF); Cargo concentration in the ER; Antigen Presentation: Folding, assembly and peptide loading of class I MHC; COPII (Coat Protein 2) Mediated Vesicle Transport; MHC class II antigen presentation	20	High	1
FALSE	High	Master Protein	Q13131	5'-AMP-activated protein kinase catalytic subunit alpha-1 OS=Homo sapiens OX=9606 GN=PRKAA1 PE=1 SV=4	0	116.851	28	12	15	20	12	559	64	8.12	57.04	12	cell communication;cell organization and biogenesis;metabolic process;regulation of biological process;response to stimulus	cytoplasm;cytosol;membrane;nucleus	catalytic activity;metal ion binding;nucleotide binding;protein binding	Pf00069, Pf07714, Pf14531	5562	ENSG00000132356.11	PRKAA1	5	Longevity regulating pathway - multiple species; Insulin signaling pathway; FoxO signaling pathway; Oxytocin signaling pathway; Glucagon signaling pathway; AMPK signaling pathway; mTOR signaling pathway; Non-alcoholic fatty liver disease (NAFLD); Circadian rhythm; Autophagy; Insulin resistance; Adipocytokine signaling pathway; Longevity regulating pathway; PI3K-Akt signaling pathway; Hypertrophic…	AMP-activated Protein Kinase (AMPK) Signaling; Target Of Rapamycin (TOR) Signaling; Energy Metabolism; Sterol Regulatory Element-Binding Proteins (SREBP) signalling; SREBF and miR33 in cholesterol and lipid homeostasis; Leptin signaling pathway; Brain-Derived Neurotrophic Factor (BDNF) signaling pathway; mir-124 predicted interactions with cell cycle and differentiation; ATM Signaling Network in …	Energy dependent regulation of mTOR by LKB1-AMPK; TP53 Regulates Metabolic Genes; Regulation of TP53 Activity through Phosphorylation; Macroautophagy	41	High	1
FALSE	High	Master Protein	P35249	Replication factor C subunit 4 OS=Homo sapiens OX=9606 GN=RFC4 PE=1 SV=2	0	116.573	38	11	12	22	11	363	39.7	8.02	72.73	11	cell organization and biogenesis;cellular homeostasis;metabolic process;regulation of biological process;response to stimulus	nucleus	catalytic activity;DNA binding;nucleotide binding;protein binding	Pf00004, Pf03215, Pf05496, Pf08542, Pf09848, Pf13086, Pf13177, Pf13191, Pf13245, Pf13401, Pf13481, Pf13604	5984	ENSG00000163918.10	RFC4	3	DNA replication; Mismatch repair; Nucleotide excision repair	Gastric cancer network 2; Retinoblastoma (RB) in Cancer; DNA Replication	Translesion Synthesis by POLH; Termination of translesion DNA synthesis; Translesion synthesis by POLI; Recognition of DNA damage by PCNA-containing replication complex; Translesion synthesis by REV1; Polymerase switching on the C-strand of the telomere; Regulation of TP53 Activity through Phosphorylation; PCNA-Dependent Long Patch Base Excision Repair; G2/M DNA damage checkpoint; Translesion syn…	58	High	1
FALSE	High	Master Protein	Q13620	Cullin-4B OS=Homo sapiens OX=9606 GN=CUL4B PE=1 SV=4	0	116.485	26	23	23	32	14	913	103.9	7.37	86.03	23	cell organization and biogenesis;metabolic process;regulation of biological process;response to stimulus	cytosol;nucleus	catalytic activity;DNA binding;protein binding	Pf00888, Pf10557	8450	ENSG00000158290.16	CUL4B	X	Ubiquitin mediated proteolysis; Nucleotide excision repair	Mesodermal Commitment Pathway	Formation of Incision Complex in GG-NER; DNA Damage Recognition in GG-NER; Gap-filling DNA repair synthesis and ligation in TC-NER; Recognition of DNA damage by PCNA-containing replication complex; Dual incision in TC-NER; Formation of TC-NER Pre-Incision Complex; Dual Incision in GG-NER; Neddylation	18	High	1
FALSE	High	Master Protein	Q8WXX5	DnaJ homolog subfamily C member 9 OS=Homo sapiens OX=9606 GN=DNAJC9 PE=1 SV=1	0	116.463	54	15	16	29	15	260	29.9	5.73	81.59	15	regulation of biological process;response to stimulus	cytoplasm;cytosol;membrane;nucleus	protein binding	Pf00226	23234	ENSG00000213551.4	DNAJC9	10				0	High	1
FALSE	High	Master Protein	P47755	F-actin-capping protein subunit alpha-2 OS=Homo sapiens OX=9606 GN=CAPZA2 PE=1 SV=3	0	115.872	49	9	9	24	6	286	32.9	5.85	87.03	9	cell organization and biogenesis;cellular component movement;coagulation;defense response;regulation of biological process;response to stimulus;transport	cytoskeleton;cytosol;extracellular;membrane	protein binding	Pf01267	830	ENSG00000198898.13	CAPZA2	7	Endocytosis		COPI-independent Golgi-to-ER retrograde traffic; Advanced glycosylation endproduct receptor signaling; COPI-mediated anterograde transport; MHC class II antigen presentation; HSP90 chaperone cycle for steroid hormone receptors (SHR); Factors involved in megakaryocyte development and platelet production	22	High	1	Met-loss+Acetyl [N-Term]
FALSE	High	Master Protein	P09211	Glutathione S-transferase P OS=Homo sapiens OX=9606 GN=GSTP1 PE=1 SV=2	0	115.717	48	8	12	22	8	210	23.3	5.64	67.65	8	cell communication;cell proliferation;metabolic process;regulation of biological process;response to stimulus;transport	cytoplasm;cytosol;extracellular;membrane;mitochondrion;nucleus;organelle lumen	antioxidant activity;catalytic activity;enzyme regulator activity;protein binding	Pf00043, Pf02798, Pf14497	2950	ENSG00000084207.15	GSTP1	11	Glutathione metabolism; Metabolism of xenobiotics by cytochrome P450; Pathways in cancer; Prostate cancer; Drug metabolism - cytochrome P450; Chemical carcinogenesis; Platinum drug resistance	NRF2 pathway; Photodynamic therapy-induced NFE2L2 (NRF2) survival signaling; Exercise-induced Circadian Regulation; Arachidonate Epoxygenase / Epoxide Hydrolase; Metapathway biotransformation	Glutathione conjugation; Neutrophil degranulation; Detoxification of Reactive Oxygen Species	22	High	1	Met-loss [N-Term]
FALSE	High	Master Protein	P39023	60S ribosomal protein L3 OS=Homo sapiens OX=9606 GN=RPL3 PE=1 SV=2	0	115.672	31	11	12	23	11	403	46.1	10.18	83.05	11	cell organization and biogenesis;metabolic process;response to stimulus;transport	cytoplasm;cytosol;nucleus;ribosome	protein binding;RNA binding;structural molecule activity	Pf00297	6122	ENSG00000100316.15	RPL3	22	Ribosome	Cytoplasmic Ribosomal Proteins	Peptide chain elongation; Eukaryotic Translation Termination; Viral mRNA Translation; L13a-mediated translational silencing of Ceruloplasmin expression; Nonsense Mediated Decay (NMD) independent of the Exon Junction Complex (EJC); Selenocysteine synthesis; Nonsense Mediated Decay (NMD) enhanced by the Exon Junction Complex (EJC); GTP hydrolysis and joining of the 60S ribosomal subunit; Major path…	34	High	1
FALSE	High	Master Protein	P51149	Ras-related protein Rab-7a OS=Homo sapiens OX=9606 GN=RAB7A PE=1 SV=1	0	115.549	61	11	13	31	11	207	23.5	6.7	96.42	11	cell organization and biogenesis;cellular homeostasis;metabolic process;regulation of biological process;response to stimulus;transport	cytoplasm;cytosol;endosome;Golgi;membrane;vacuole	catalytic activity;nucleotide binding;protein binding	Pf00025, Pf00071, Pf01926, Pf04670, Pf07728, Pf08477	7879	ENSG00000075785.12	RAB7A	3	Endocytosis; Amoebiasis; Tuberculosis; Phagosome; Salmonella infection		TBC/RABGAPs; Neutrophil degranulation; MHC class II antigen presentation; RAB GEFs exchange GTP for GDP on RABs; RAB geranylgeranylation	18	High	1
FALSE	High	Master Protein	Q9H9T3	Elongator complex protein 3 OS=Homo sapiens OX=9606 GN=ELP3 PE=1 SV=2	0	115.13	37	15	15	25	15	547	62.2	8.88	72.01	15	cell organization and biogenesis;cellular component movement;metabolic process;regulation of biological process	cytoplasm;nucleus	catalytic activity;enzyme regulator activity;metal ion binding;protein binding	Pf04055	55140	ENSG00000134014.16	ELP3	8			HATs acetylate histones	3	High	1
FALSE	High	Master Protein	O43592	Exportin-T OS=Homo sapiens OX=9606 GN=XPOT PE=1 SV=2	0	114.984	20	15	17	25	15	962	109.9	5.39	65.76	15	transport	cytoplasm;cytosol;nucleus	protein binding;RNA binding	Pf08389	11260	ENSG00000184575.11	XPOT	12	RNA transport		tRNA processing in the nucleus	4	High	1	Acetyl [N-Term]
FALSE	High	Master Protein	Q6S8J3	POTE ankyrin domain family member E OS=Homo sapiens OX=9606 GN=POTEE PE=2 SV=3	0	114.882	11	10	10	76	3	1075	121.3	6.2	208.22	10			protein binding	Pf00022, Pf00023, Pf12796, Pf13606, Pf13637, Pf13857, Pf14915	445582	ENSG00000188219.14	POTEE	2				0	High	1
FALSE	High	Master Protein	O94888	UBX domain-containing protein 7 OS=Homo sapiens OX=9606 GN=UBXN7 PE=1 SV=2	0	114.802	41	15	16	23	15	489	54.8	5.16	62.12	15	metabolic process	cytosol;nucleus	protein binding	Pf00789, Pf13899, Pf14555	26043	ENSG00000163960.11	UBXN7	3			Neddylation	3	High	1	Met-loss+Acetyl [N-Term]
FALSE	High	Master Protein	O75340	Programmed cell death protein 6 OS=Homo sapiens OX=9606 GN=PDCD6 PE=1 SV=1	0	114.503	68	10	11	20	10	191	21.9	5.4	67.96	10	cell death;cell organization and biogenesis;metabolic process;regulation of biological process;response to stimulus;transport	cytoplasm;endoplasmic reticulum;endosome;membrane;nucleus	catalytic activity;metal ion binding;protein binding	Pf00036, Pf13405, Pf13499, Pf13833	10016	ENSG00000249915.7	PDCD6	5				0	High	1	Met-loss+Acetyl [N-Term]
FALSE	High	Master Protein	Q15293	Reticulocalbin-1 OS=Homo sapiens OX=9606 GN=RCN1 PE=1 SV=1	0	114.418	47	12	13	18	12	331	38.9	5	64.14	12	metabolic process	endoplasmic reticulum;organelle lumen	metal ion binding;protein binding	Pf13499	5954	ENSG00000049449.8	RCN1	11			Post-translational protein phosphorylation; Regulation of Insulin-like Growth Factor (IGF) transport and uptake by Insulin-like Growth Factor Binding Proteins (IGFBPs)	4	High	1
FALSE	High	Master Protein	P16989	Y-box-binding protein 3 OS=Homo sapiens OX=9606 GN=YBX3 PE=1 SV=4	0	114.38	59	12	12	31	8	372	40.1	9.77	111.77	12	metabolic process;regulation of biological process;response to stimulus	cytoplasm;cytosol;nucleus	DNA binding;protein binding;RNA binding	Pf00313	8531	ENSG00000060138.12	CSDA; YBX3	12	Tight junction	RalA downstream regulated genes; Apoptosis-related network due to altered Notch3 in ovarian cancer		3	High	1	Met-loss+Acetyl [N-Term]
FALSE	High	Master Protein	P38646	Stress-70 protein, mitochondrial OS=Homo sapiens OX=9606 GN=HSPA9 PE=1 SV=2	0	114.288	29	13	13	28	13	679	73.6	6.16	85.94	13	cell differentiation;cell organization and biogenesis;metabolic process;regulation of biological process;response to stimulus	cytoplasm;mitochondrion;nucleus;organelle lumen	nucleotide binding;protein binding;RNA binding	Pf00012, Pf06723	3313	ENSG00000113013.12	HSPA9	5	Tuberculosis; RNA degradation	Parkin-Ubiquitin Proteasomal System pathway	Gene and protein expression by JAK-STAT signaling after Interleukin-12 stimulation; Mitochondrial protein import; Regulation of HSF1-mediated heat shock response; Interleukin-12 family signaling; Cristae formation; Metabolism of proteins	17	High	1
FALSE	High	Master Protein	P62263	40S ribosomal protein S14 OS=Homo sapiens OX=9606 GN=RPS14 PE=1 SV=3	0	114.251	39	8	9	25	8	151	16.3	10.05	83.7	8	cell differentiation;cell organization and biogenesis;metabolic process;regulation of biological process;transport	cytosol;membrane;mitochondrion;ribosome	protein binding;RNA binding;structural molecule activity;translation regulator activity	Pf00411	6208	ENSG00000164587.11	RPS14	5	Ribosome	Cytoplasmic Ribosomal Proteins	Peptide chain elongation; Eukaryotic Translation Termination; Viral mRNA Translation; Formation of the ternary complex, and subsequently, the 43S complex; L13a-mediated translational silencing of Ceruloplasmin expression; Selenocysteine synthesis; Nonsense Mediated Decay (NMD) independent of the Exon Junction Complex (EJC); Nonsense Mediated Decay (NMD) enhanced by the Exon Junction Complex (EJC)…	39	High	1
FALSE	High	Master Protein	P46060	Ran GTPase-activating protein 1 OS=Homo sapiens OX=9606 GN=RANGAP1 PE=1 SV=1	0	114.15	34	17	17	24	17	587	63.5	4.68	75.49	17	cell organization and biogenesis;metabolic process;regulation of biological process;response to stimulus	chromosome;cytoplasm;cytoskeleton;cytosol;membrane;nucleus	enzyme regulator activity;protein binding;RNA binding	Pf07834, Pf13855	5905	ENSG00000100401.19	RANGAP1	22	RNA transport		Rev-mediated nuclear export of HIV RNA; SUMOylation of DNA replication proteins; Amplification of signal from unattached kinetochores via a MAD2 inhibitory signal; Separation of Sister Chromatids; Resolution of Sister Chromatid Cohesion; RHO GTPases Activate Formins	30	High	1
FALSE	High	Master Protein	O95347	Structural maintenance of chromosomes protein 2 OS=Homo sapiens OX=9606 GN=SMC2 PE=1 SV=2	0	114.013	24	23	23	27	23	1197	135.6	8.43	75.6	23	cell division;cell organization and biogenesis;metabolic process;regulation of biological process	chromosome;cytoplasm;cytosol;nucleus	catalytic activity;motor activity;nucleotide binding;protein binding	Pf01576, Pf02463, Pf04111, Pf05262, Pf05622, Pf06470, Pf08317, Pf09726, Pf09731, Pf10174, Pf10186, Pf12128, Pf12718, Pf13166, Pf13175, Pf13304, Pf13476, Pf13555, Pf13863, Pf14362, Pf15619	10592	ENSG00000136824.18	SMC2	9		Retinoblastoma (RB) in Cancer	Condensation of Prometaphase Chromosomes; Condensation of Prophase Chromosomes	8	High	1
FALSE	High	Master Protein	Q6YN16	Hydroxysteroid dehydrogenase-like protein 2 OS=Homo sapiens OX=9606 GN=HSDL2 PE=1 SV=1	0	113.741	45	14	14	23	14	418	45.4	7.99	76.87	14	metabolic process	membrane;mitochondrion	catalytic activity	Pf00106, Pf02036, Pf13561, Pf14864	84263	ENSG00000119471.14	HSDL2	9				0	High	1
FALSE	High	Master Protein	Q14204	Cytoplasmic dynein 1 heavy chain 1 OS=Homo sapiens OX=9606 GN=DYNC1H1 PE=1 SV=5	0	113.416	5	20	20	22	20	4646	532.1	6.4	60.68	20	cell division;cell organization and biogenesis;cellular component movement;regulation of biological process;transport	cytoplasm;cytoskeleton;cytosol;extracellular;membrane;organelle lumen	catalytic activity;motor activity;nucleotide binding;protein binding;RNA binding	Pf00769, Pf03028, Pf03915, Pf04156, Pf07246, Pf07728, Pf08385, Pf08393, Pf12774, Pf12775, Pf12777, Pf12780, Pf12781, Pf13173, Pf13207, Pf13401	1778	ENSG00000197102.10	DYNC1H1	14	Phagosome; Salmonella infection; Vasopressin-regulated water reabsorption		COPI-independent Golgi-to-ER retrograde traffic; Regulation of PLK1 Activity at G2/M Transition; AURKA Activation by TPX2; Anchoring of the basal body to the plasma membrane; Recruitment of NuMA to mitotic centrosomes; Recruitment of mitotic centrosome proteins and complexes; Loss of Nlp from mitotic centrosomes; Amplification of signal from unattached kinetochores via a MAD2 inhibitory signal; N…	50	High	1
FALSE	High	Master Protein	P22061	Protein-L-isoaspartate(D-aspartate) O-methyltransferase OS=Homo sapiens OX=9606 GN=PCMT1 PE=1 SV=4	0	113.103	48	10	13	24	10	227	24.6	7.21	80.81	10	metabolic process	cytoplasm;cytosol	catalytic activity;protein binding	Pf01135, Pf01209, Pf05175, Pf06325, Pf08241, Pf12847, Pf13489, Pf13659, Pf13847	5110		PCMT1	6			Protein repair	2	High	1
FALSE	High	Master Protein	Q9P2J5	Leucine--tRNA ligase, cytoplasmic OS=Homo sapiens OX=9606 GN=LARS1 PE=1 SV=2	0	112.973	19	18	18	19	18	1176	134.4	7.3	46.59	18	cell communication;cell organization and biogenesis;metabolic process;regulation of biological process;response to stimulus;transport	cytoplasm;cytosol;endoplasmic reticulum;vacuole	catalytic activity;enzyme regulator activity;nucleotide binding;protein binding	Pf00133, Pf01406, Pf08264, Pf09334	51520	ENSG00000133706.17	LARS	5	Aminoacyl-tRNA biosynthesis		Cytosolic tRNA aminoacylation; SeMet incorporation into proteins	9	High	1
FALSE	High	Master Protein	Q16222	UDP-N-acetylhexosamine pyrophosphorylase OS=Homo sapiens OX=9606 GN=UAP1 PE=1 SV=3	0	112.937	29	12	14	19	11	522	58.7	6.33	55.7	12	metabolic process	cytoplasm;cytosol;membrane	catalytic activity;protein binding	Pf01704	6675	ENSG00000117143.13	UAP1	1	Amino sugar and nucleotide sugar metabolism; Metabolic pathways		Synthesis of UDP-N-acetyl-glucosamine	8	High	1
FALSE	High	Master Protein	P83436	Conserved oligomeric Golgi complex subunit 7 OS=Homo sapiens OX=9606 GN=COG7 PE=1 SV=1	0	112.911	28	15	15	18	15	770	86.3	5.47	58.56	15	cell organization and biogenesis;metabolic process;regulation of biological process;transport	Golgi;membrane	protein binding	Pf10191	91949	ENSG00000168434.12	COG7	16			COPI-mediated anterograde transport; Intra-Golgi traffic; Retrograde transport at the Trans-Golgi-Network	11	High	1
FALSE	High	Master Protein	Q13155	Aminoacyl tRNA synthase complex-interacting multifunctional protein 2 OS=Homo sapiens OX=9606 GN=AIMP2 PE=1 SV=2	0	112.875	36	7	8	23	7	320	35.3	8.22	88.35	7	cell death;cell differentiation;cell organization and biogenesis;development;metabolic process;regulation of biological process	cytoplasm;cytosol;membrane;nucleus	protein binding;structural molecule activity	Pf13410, Pf14497	7965	ENSG00000106305.9	AIMP2	7		Osteoclast Signaling; Transcriptional activation by NRF2	Cytosolic tRNA aminoacylation; SeMet incorporation into proteins	10	High	1
FALSE	High	Master Protein	Q15642	Cdc42-interacting protein 4 OS=Homo sapiens OX=9606 GN=TRIP10 PE=1 SV=3	0	112.808	31	11	12	16	11	601	68.3	5.73	50.71	11	cell communication;cell organization and biogenesis;regulation of biological process;response to stimulus;transport	cytoplasm;cytoskeleton;cytosol;Golgi;membrane;vacuole	enzyme regulator activity;protein binding	Pf00018, Pf00611, Pf07653, Pf08239, Pf14604	9322	ENSG00000125733.17	TRIP10	19	Insulin signaling pathway	Angiopoietin Like Protein 8 Regulatory Pathway	Rho GTPase cycle; Clathrin-mediated endocytosis	8	High	1
FALSE	High	Master Protein	Q12904	Aminoacyl tRNA synthase complex-interacting multifunctional protein 1 OS=Homo sapiens OX=9606 GN=AIMP1 PE=1 SV=2	0	112.677	51	11	13	20	11	312	34.3	8.43	61.62	11	cell communication;cell death;cellular component movement;defense response;metabolic process;regulation of biological process;response to stimulus	cell surface;cytoplasm;cytosol;endoplasmic reticulum;extracellular;Golgi;membrane;nucleus	protein binding;RNA binding	Pf01588	9255	ENSG00000164022.16	AIMP1	4			Cytosolic tRNA aminoacylation; SeMet incorporation into proteins	8	High	1
FALSE	High	Master Protein	Q13347	Eukaryotic translation initiation factor 3 subunit I OS=Homo sapiens OX=9606 GN=EIF3I PE=1 SV=1	0	112.618	43	11	15	25	11	325	36.5	5.64	82.27	11	cell organization and biogenesis;metabolic process;regulation of biological process	cytoplasm;cytosol	protein binding;RNA binding	Pf00400	8668	ENSG00000084623.11	EIF3I	1	RNA transport	Translation Factors	Formation of the ternary complex, and subsequently, the 43S complex; L13a-mediated translational silencing of Ceruloplasmin expression; Translation initiation complex formation; GTP hydrolysis and joining of the 60S ribosomal subunit; Formation of a pool of free 40S subunits; Ribosomal scanning and start codon recognition	13	High	1
FALSE	High	Master Protein	Q14152	Eukaryotic translation initiation factor 3 subunit A OS=Homo sapiens OX=9606 GN=EIF3A PE=1 SV=1	0	112.609	17	17	17	21	17	1382	166.5	6.79	60.22	17	cell organization and biogenesis;metabolic process;regulation of biological process	cytoplasm;cytosol;membrane;nucleus	protein binding;RNA binding;structural molecule activity	Pf01399	8661	ENSG00000107581.12	EIF3A	10	RNA transport	Translation Factors	Formation of the ternary complex, and subsequently, the 43S complex; L13a-mediated translational silencing of Ceruloplasmin expression; Translation initiation complex formation; GTP hydrolysis and joining of the 60S ribosomal subunit; Formation of a pool of free 40S subunits; Ribosomal scanning and start codon recognition	13	High	1	Met-loss [N-Term]
FALSE	High	Master Protein	P50579	Methionine aminopeptidase 2 OS=Homo sapiens OX=9606 GN=METAP2 PE=1 SV=1	0	112.475	30	11	12	26	11	478	52.9	5.82	77.94	11	metabolic process;regulation of biological process	cytoplasm;cytosol;membrane	catalytic activity;metal ion binding;RNA binding	Pf00557	10988	ENSG00000111142.13	METAP2	12			Signaling by GPCR; Inactivation, recovery and regulation of the phototransduction cascade	5	High	1	Met-loss+Acetyl [N-Term]
FALSE	High	Master Protein	Q99685	Monoglyceride lipase OS=Homo sapiens OX=9606 GN=MGLL PE=1 SV=2	0	112.282	40	9	10	17	9	303	33.2	6.99	58.69	9	defense response;metabolic process;regulation of biological process;response to stimulus	cytoplasm;cytosol;membrane	catalytic activity;protein binding	Pf00561, Pf00756, Pf00975, Pf01764, Pf12146, Pf12695, Pf12697	11343	ENSG00000074416.13	MGLL	3	Glycerolipid metabolism; Retrograde endocannabinoid signaling; Metabolic pathways; Regulation of lipolysis in adipocytes		Triglyceride catabolism; Arachidonate production from DAG; Gastrin-CREB signalling pathway via PKC and MAPK; Acyl chain remodeling of DAG and TAG	20	High	1
FALSE	High	Master Protein	Q9UBK8	Methionine synthase reductase OS=Homo sapiens OX=9606 GN=MTRR PE=1 SV=4	0	112.245	27	12	12	16	12	698	77.6	6.49	53.34	12												0	High	1
FALSE	High	Master Protein	P15311	Ezrin OS=Homo sapiens OX=9606 GN=EZR PE=1 SV=4	0	112.115	33	21	21	35	12	586	69.4	6.27	84.66	21	cell differentiation;cell organization and biogenesis;cellular component movement;metabolic process;regulation of biological process;response to stimulus;transport	cytoplasm;cytoskeleton;cytosol;endosome;membrane	protein binding;RNA binding	Pf00373, Pf00769, Pf09379, Pf09380	7430	ENSG00000092820.17	EZR	6	Pathogenic Escherichia coli infection; MicroRNAs in cancer; Proteoglycans in cancer; Regulation of actin cytoskeleton; Leukocyte transendothelial migration; Gastric acid secretion	Pathogenic Escherichia coli infection; AGE/RAGE pathway; VEGFA-VEGFR2 Signaling Pathway; Regulation of Actin Cytoskeleton	Netrin-1 signaling; Recycling pathway of L1	15	High	1
FALSE	High	Master Protein	Q9UHD8	Septin-9 OS=Homo sapiens OX=9606 GN=SEPTIN9 PE=1 SV=2	0	112.093	33	16	16	26	15	586	65.4	8.97	88.4	16	cell division;cell organization and biogenesis;regulation of biological process	cytoplasm;cytoskeleton	catalytic activity;nucleotide binding;protein binding	Pf00735, Pf01926, Pf03193, Pf04548	10801	ENSG00000184640.17	SEPT9	17	Bacterial invasion of epithelial cells			1	High	1
FALSE	High	Master Protein	O75396	Vesicle-trafficking protein SEC22b OS=Homo sapiens OX=9606 GN=SEC22B PE=1 SV=4	0	112.065	44	10	14	24	10	215	24.6	6.92	88.72	10	cell organization and biogenesis;regulation of biological process;transport	endoplasmic reticulum;Golgi;membrane	protein binding	Pf00957, Pf13774	9554		SEC22B	1	Phagosome; SNARE interactions in vesicular transport; Legionellosis		COPI-dependent Golgi-to-ER retrograde traffic; Cargo concentration in the ER; COPII (Coat Protein 2) Mediated Vesicle Transport; ER-Phagosome pathway	20	High	1	Met-loss [N-Term]
FALSE	High	Master Protein	Q96EK5	KIF-binding protein OS=Homo sapiens OX=9606 GN=KIFBP PE=1 SV=1	0	111.069	32	14	14	25	14	621	71.8	5.49	79.9	14	cell differentiation;development;transport	cytoplasm;cytoskeleton;mitochondrion	protein binding	Pf12309	26128	ENSG00000198954.7	KIAA1279; KIF1BP	10				0	High	1
FALSE	High	Master Protein	P61086	Ubiquitin-conjugating enzyme E2 K OS=Homo sapiens OX=9606 GN=UBE2K PE=1 SV=3	0	110.673	63	10	10	23	10	200	22.4	5.44	95.18	10	cell organization and biogenesis;metabolic process;regulation of biological process;response to stimulus	cytoplasm;cytosol;nucleus	catalytic activity;nucleotide binding;protein binding	Pf00179, Pf00627	3093	ENSG00000078140.13	UBE2K	4	Ubiquitin mediated proteolysis		Synthesis of active ubiquitin: roles of E1 and E2 enzymes; Antigen processing: Ubiquitination & Proteasome degradation; Negative regulators of DDX58/IFIH1 signaling	12	High	1	Met-loss+Acetyl [N-Term]
FALSE	High	Master Protein	Q9NYL9	Tropomodulin-3 OS=Homo sapiens OX=9606 GN=TMOD3 PE=1 SV=1	0	110.296	41	11	12	23	11	352	39.6	5.19	68.43	11	cell organization and biogenesis;regulation of biological process	cytoplasm;cytoskeleton	protein binding	Pf03250	29766	ENSG00000138594.13	TMOD3	15			Striated Muscle Contraction	2	High	1
FALSE	High	Master Protein	Q16181	Septin-7 OS=Homo sapiens OX=9606 GN=SEPTIN7 PE=1 SV=2	0	110.246	32	12	12	22	10	437	50.6	8.63	75.24	12	cell differentiation;cell division;cell organization and biogenesis;regulation of biological process	chromosome;cytoplasm;cytoskeleton;cytosol;membrane;nucleus	nucleotide binding;protein binding;structural molecule activity	Pf00735, Pf01926, Pf10211	989		SEPT7	7			MAPK6/MAPK4 signaling	3	High	1
FALSE	High	Master Protein	Q9Y2T2	AP-3 complex subunit mu-1 OS=Homo sapiens OX=9606 GN=AP3M1 PE=1 SV=1	0	110.12	45	13	15	25	13	418	46.9	6.93	62.91	13	cellular component movement;transport	Golgi;membrane;vacuole	protein binding	Pf00928, Pf01217	26985	ENSG00000185009.12	AP3M1	10	Lysosome		Association of TriC/CCT with target proteins during biosynthesis	5	High	1
FALSE	High	Master Protein	Q99615	DnaJ homolog subfamily C member 7 OS=Homo sapiens OX=9606 GN=DNAJC7 PE=1 SV=2	0	109.902	36	16	18	29	16	494	56.4	6.96	90.25	16	metabolic process;regulation of biological process	cytoplasm;cytoskeleton;cytosol;membrane;nucleus	enzyme regulator activity;protein binding	Pf00226, Pf00515, Pf07719, Pf13414, Pf13424, Pf13431, Pf13432	7266	ENSG00000168259.14	DNAJC7	17		Constitutive Androstane Receptor Pathway	Regulation of HSF1-mediated heat shock response	5	High	1
FALSE	High	Master Protein	P54920	Alpha-soluble NSF attachment protein OS=Homo sapiens OX=9606 GN=NAPA PE=1 SV=3	0	109.9	42	10	11	19	10	295	33.2	5.36	62.69	10	cell communication;cell differentiation;cell organization and biogenesis;regulation of biological process;transport	cytosol;membrane	protein binding	Pf14938	8775	ENSG00000105402.7	NAPA	19	Synaptic vesicle cycle	Synaptic Vesicle Pathway	COPI-dependent Golgi-to-ER retrograde traffic; Intra-Golgi traffic; COPII (Coat Protein 2) Mediated Vesicle Transport; COPI-mediated anterograde transport; Retrograde transport at the Trans-Golgi-Network; Golgi Associated Vesicle Biogenesis	19	High	1
FALSE	High	Master Protein	P19338	Nucleolin OS=Homo sapiens OX=9606 GN=NCL PE=1 SV=3	0	109.813	25	16	16	31	16	710	76.6	4.7	88.65	16	regulation of biological process;response to stimulus	cytoplasm;membrane;nucleus	DNA binding;protein binding;RNA binding	Pf00076, Pf13893, Pf14259	4691	ENSG00000115053.15	NCL	2	Pathogenic Escherichia coli infection	Pathogenic Escherichia coli infection; VEGFA-VEGFR2 Signaling Pathway	Major pathway of rRNA processing in the nucleolus and cytosol	7	High	1
FALSE	High	Master Protein	P06733	Alpha-enolase OS=Homo sapiens OX=9606 GN=ENO1 PE=1 SV=2	0	109.61	38	13	14	24	12	434	47.1	7.39	69.07	13	metabolic process;regulation of biological process;response to stimulus	cell surface;cytoplasm;cytosol;membrane;nucleus	catalytic activity;DNA binding;metal ion binding;protein binding;RNA binding	Pf00113, Pf03952, Pf13378	2023	ENSG00000074800.13	ENO1	1	HIF-1 signaling pathway; Carbon metabolism; Glycolysis / Gluconeogenesis; RNA degradation; Biosynthesis of amino acids; Metabolic pathways	Glycolysis and Gluconeogenesis	Gluconeogenesis; Glycolysis	12	High	1
FALSE	High	Master Protein	Q86TU7	Actin-histidine N-methyltransferase OS=Homo sapiens OX=9606 GN=SETD3 PE=1 SV=1	0	109.563	38	18	19	26	17	594	67.2	5.96	72.36	18	cell organization and biogenesis;metabolic process;regulation of biological process	nucleus	catalytic activity;protein binding	Pf00856, Pf09273	84193	ENSG00000183576.12	SETD3	14	Lysine degradation	Histone Modifications	PKMTs methylate histone lysines	5	High	1
FALSE	High	Master Protein	Q9H9A6	Leucine-rich repeat-containing protein 40 OS=Homo sapiens OX=9606 GN=LRRC40 PE=1 SV=1	0	109.553	38	19	20	26	19	602	68.2	6.43	74.03	19	regulation of biological process;response to stimulus	membrane	protein binding	Pf12799, Pf13855	55631	ENSG00000066557.5	LRRC40	1				0	High	1
FALSE	High	Master Protein	Q15363	Transmembrane emp24 domain-containing protein 2 OS=Homo sapiens OX=9606 GN=TMED2 PE=1 SV=1	0	109.486	34	6	10	23	6	201	22.7	5.17	68.39	6	cell organization and biogenesis;regulation of biological process;transport	endoplasmic reticulum;Golgi;membrane	protein binding	Pf01105	10959	ENSG00000086598.10	TMED2	12			COPI-dependent Golgi-to-ER retrograde traffic; Cargo concentration in the ER; Pre-NOTCH Processing in Golgi; COPII (Coat Protein 2) Mediated Vesicle Transport; COPI-mediated anterograde transport	17	High	1
FALSE	High	Master Protein	Q8N0Y7	Probable phosphoglycerate mutase 4 OS=Homo sapiens OX=9606 GN=PGAM4 PE=3 SV=1	0	109.232	24	5	7	20	1	254	28.8	6.65	79.15	5	metabolic process;regulation of biological process	cytosol	catalytic activity	Pf00300	441531	ENSG00000226784.2	PGAM4	X	Central carbon metabolism in cancer; Carbon metabolism; Glycine, serine and threonine metabolism; Glucagon signaling pathway; Glycolysis / Gluconeogenesis; Biosynthesis of amino acids; Metabolic pathways			7	High	1
FALSE	High	Master Protein	Q9Y3F4	Serine-threonine kinase receptor-associated protein OS=Homo sapiens OX=9606 GN=STRAP PE=1 SV=1	0	109.117	48	13	14	25	13	350	38.4	5.12	78.56	13	cell organization and biogenesis;metabolic process;regulation of biological process	cytoplasm;cytosol;nucleus	protein binding;RNA binding	Pf00400	11171	ENSG00000023734.10	STRAP	12	RNA transport	TGF-beta Signaling Pathway	Downregulation of TGF-beta receptor signaling	7	High	1
FALSE	High	Master Protein	Q13596	Sorting nexin-1 OS=Homo sapiens OX=9606 GN=SNX1 PE=1 SV=3	0	108.698	37	17	19	28	15	522	59	5.15	71.1	17	cell organization and biogenesis;metabolic process;regulation of biological process;transport	cytoplasm;cytosol;endosome;Golgi;membrane;vacuole	protein binding	Pf00787, Pf03700, Pf09325, Pf12128	6642	ENSG00000028528.14	SNX1	15	Endocytosis			1	High	1
FALSE	High	Master Protein	O95336	6-phosphogluconolactonase OS=Homo sapiens OX=9606 GN=PGLS PE=1 SV=2	0	108.683	54	9	10	22	9	258	27.5	6.05	83.04	9	metabolic process	cytoplasm;cytosol	catalytic activity;protein binding	Pf01182	25796	ENSG00000130313.6	PGLS	19	Carbon metabolism; Pentose phosphate pathway; Metabolic pathways	Pentose Phosphate Pathway	Pentose phosphate pathway (hexose monophosphate shunt)	7	High	1
FALSE	High	Master Protein	P52306	Rap1 GTPase-GDP dissociation stimulator 1 OS=Homo sapiens OX=9606 GN=RAP1GDS1 PE=1 SV=3	0	108.599	30	13	13	17	13	607	66.3	5.31	50.99	13	cell organization and biogenesis;cellular homeostasis;regulation of biological process;response to stimulus	cytosol;endoplasmic reticulum;mitochondrion	enzyme regulator activity;protein binding	Pf00514	5910	ENSG00000138698.14	RAP1GDS1	4				0	High	1
FALSE	High	Master Protein	Q15404	Ras suppressor protein 1 OS=Homo sapiens OX=9606 GN=RSU1 PE=1 SV=3	0	108.276	48	10	11	26	10	277	31.5	8.65	79.63	10	regulation of biological process;response to stimulus	cytosol	protein binding	Pf08757	6251	ENSG00000148484.17	RSU1	10			Regulation of cytoskeletal remodeling and cell spreading by IPP complex components	4	High	1
FALSE	High	Master Protein	P09543	2',3'-cyclic-nucleotide 3'-phosphodiesterase OS=Homo sapiens OX=9606 GN=CNP PE=1 SV=2	0	108.089	30	14	16	30	14	421	47.5	9.07	73.27	14	cell communication;cell differentiation;cell organization and biogenesis;metabolic process;response to stimulus	cytoplasm;membrane	catalytic activity;nucleotide binding;RNA binding	Pf01591, Pf05881, Pf08302, Pf13207, Pf13671	1267	ENSG00000173786.16	CNP	17		Glial Cell Differentiation; Mecp2 and Associated Rett Syndrome		2	High	1
FALSE	High	Master Protein	P05387	60S acidic ribosomal protein P2 OS=Homo sapiens OX=9606 GN=RPLP2 PE=1 SV=1	0	107.849	86	6	8	23	5	115	11.7	4.54	88.05	6	cell organization and biogenesis;metabolic process;transport	cytosol;membrane;ribosome	protein binding;structural molecule activity	Pf00428	6181	ENSG00000177600.8	RPLP2	11	Ribosome	Cytoplasmic Ribosomal Proteins	Peptide chain elongation; Eukaryotic Translation Termination; Viral mRNA Translation; L13a-mediated translational silencing of Ceruloplasmin expression; Nonsense Mediated Decay (NMD) independent of the Exon Junction Complex (EJC); Selenocysteine synthesis; Nonsense Mediated Decay (NMD) enhanced by the Exon Junction Complex (EJC); GTP hydrolysis and joining of the 60S ribosomal subunit; Major path…	34	High	1
FALSE	High	Master Protein	P35232	Prohibitin OS=Homo sapiens OX=9606 GN=PHB PE=1 SV=1	0	107.835	60	11	11	20	11	272	29.8	5.76	69.05	11	cell differentiation;cell organization and biogenesis;metabolic process;regulation of biological process;response to stimulus;transport	cell surface;cytoplasm;endosome;membrane;mitochondrion;nucleus	DNA binding;protein binding	Pf01145	5245	ENSG00000167085.11	PHB	17		Integrated Breast Cancer Pathway	Paradoxical activation of RAF signaling by kinase inactive BRAF; Processing of SMDT1; RAF activation; Signaling by RAS mutants; Signaling by moderate kinase activity BRAF mutants; Interleukin-20 family signaling	19	High	1
FALSE	High	Master Protein	Q9BXJ9	N-alpha-acetyltransferase 15, NatA auxiliary subunit OS=Homo sapiens OX=9606 GN=NAA15 PE=1 SV=1	0	107.805	25	21	22	27	21	866	101.2	7.42	63.85	21	cell differentiation;development;metabolic process;regulation of biological process	cytoplasm;cytosol;membrane;nucleus	catalytic activity;protein binding;RNA binding	Pf12569, Pf13414	80155	ENSG00000164134.12	NAA15	4				0	High	1
FALSE	High	Master Protein	P49591	Serine--tRNA ligase, cytoplasmic OS=Homo sapiens OX=9606 GN=SARS1 PE=1 SV=3	0	107.692	35	14	15	19	14	514	58.7	6.43	58.97	14	metabolic process;regulation of biological process	cytoplasm;cytosol;nucleus	catalytic activity;DNA binding;nucleotide binding;protein binding;RNA binding	Pf00587, Pf02403	6301	ENSG00000031698.12	SARS	1	Aminoacyl-tRNA biosynthesis		Selenocysteine synthesis; Cytosolic tRNA aminoacylation	9	High	1	Met-loss [N-Term]
FALSE	High	Master Protein	Q9UHD9	Ubiquilin-2 OS=Homo sapiens OX=9606 GN=UBQLN2 PE=1 SV=2	0	107.552	24	10	15	25	6	624	65.7	5.22	77.37	10	metabolic process;regulation of biological process	cytoplasm;cytosol;membrane;nucleus;vacuole	protein binding	Pf00240, Pf00627, Pf11976	29978	ENSG00000188021.8	UBQLN2	X	Protein processing in endoplasmic reticulum		Cargo recognition for clathrin-mediated endocytosis	5	High	1
FALSE	High	Master Protein	Q562R1	Beta-actin-like protein 2 OS=Homo sapiens OX=9606 GN=ACTBL2 PE=1 SV=2	0	107.528	26	7	13	66	2	376	42	5.59	174.06	7		cytoplasm;cytoskeleton	nucleotide binding;protein binding	Pf00022	345651	ENSG00000169067.3	ACTBL2	5				0	High	1
FALSE	High	Master Protein	P27361	Mitogen-activated protein kinase 3 OS=Homo sapiens OX=9606 GN=MAPK3 PE=1 SV=4	0	107.384	40	12	15	24	9	379	43.1	6.74	75.68	12	cell communication;cell death;cell differentiation;cell organization and biogenesis;cellular component movement;cellular homeostasis;metabolic process;regulation of biological process;response to stimulus;transport	cytoplasm;cytoskeleton;cytosol;endosome;Golgi;membrane;mitochondrion;nucleus	catalytic activity;nucleotide binding;protein binding;signal transducer activity	Pf00069, Pf01636, Pf07714	5595	ENSG00000102882.11	MAPK3	16	Viral carcinogenesis; Chagas disease (American trypanosomiasis); Serotonergic synapse; Th1 and Th2 cell differentiation; TGF-beta signaling pathway; T cell receptor signaling pathway; Dorso-ventral axis formation; TNF signaling pathway; NOD-like receptor signaling pathway; Osteoclast differentiation; Prion diseases; Vascular smooth muscle contraction; Glutamatergic synapse; Hepatitis B; Insulin s…	IL-5 Signaling Pathway; Osteopontin Signaling; Regulation of toll-like receptor signaling pathway; MicroRNAs in cardiomyocyte hypertrophy; IL-1 signaling pathway; RANKL/RANK (Receptor activator of NFKB (ligand)) Signaling Pathway; Human Thyroid Stimulating Hormone (TSH) signaling pathway; Leptin signaling pathway; Follicle Stimulating Hormone (FSH) signaling pathway; TNF related weak inducer of a…	ISG15 antiviral mechanism; NCAM signaling for neurite out-growth; Activated TLR4 signalling; Negative feedback regulation of MAPK pathway; RUNX2 regulates osteoblast differentiation; Regulation of actin dynamics for phagocytic cup formation; Signaling by BRAF and RAF fusions; Signaling by RAS mutants; Signaling by high-kinase activity BRAF mutants; Signaling by moderate kinase activity BRAF mutan…	253	High	1	Met-loss+Acetyl [N-Term]
FALSE	High	Master Protein	Q92905	COP9 signalosome complex subunit 5 OS=Homo sapiens OX=9606 GN=COPS5 PE=1 SV=4	0	107.264	58	13	14	21	13	334	37.6	6.54	65.33	13	cell organization and biogenesis;metabolic process;regulation of biological process;response to stimulus;transport	chromosome;cytoplasm;cytosol;nucleus	catalytic activity;metal ion binding;protein binding;RNA binding	Pf01398, Pf14464	10987	ENSG00000121022.13	COPS5	8		TGF-beta Signaling Pathway	Cargo recognition for clathrin-mediated endocytosis; DNA Damage Recognition in GG-NER; Formation of TC-NER Pre-Incision Complex; Neddylation	14	High	1
FALSE	High	Master Protein	Q9NR31	GTP-binding protein SAR1a OS=Homo sapiens OX=9606 GN=SAR1A PE=1 SV=1	0	106.908	55	8	10	28	5	198	22.4	6.68	93.03	8	cell organization and biogenesis;regulation of biological process;response to stimulus;transport	endoplasmic reticulum;Golgi;membrane	catalytic activity;nucleotide binding;protein binding;signal transducer activity	Pf00025, Pf00071, Pf00503, Pf01926, Pf08477, Pf09439	56681	ENSG00000079332.14	SAR1A	10	Protein processing in endoplasmic reticulum; Legionellosis	Sterol Regulatory Element-Binding Proteins (SREBP) signalling		3	High	1
FALSE	High	Master Protein	P62917	60S ribosomal protein L8 OS=Homo sapiens OX=9606 GN=RPL8 PE=1 SV=2	0	106.618	42	10	10	23	10	257	28	11.03	83.66	10	cell organization and biogenesis;metabolic process;response to stimulus;transport	cytoplasm;cytosol;membrane;ribosome	RNA binding;structural molecule activity	Pf00181, Pf03947	6132	ENSG00000161016.17	RPL8	8	Ribosome	Cytoplasmic Ribosomal Proteins	Peptide chain elongation; Eukaryotic Translation Termination; Viral mRNA Translation; L13a-mediated translational silencing of Ceruloplasmin expression; Nonsense Mediated Decay (NMD) independent of the Exon Junction Complex (EJC); Selenocysteine synthesis; Nonsense Mediated Decay (NMD) enhanced by the Exon Junction Complex (EJC); GTP hydrolysis and joining of the 60S ribosomal subunit; Major path…	34	High	1
FALSE	High	Master Protein	P41227	N-alpha-acetyltransferase 10 OS=Homo sapiens OX=9606 GN=NAA10 PE=1 SV=1	0	106.589	45	9	12	22	9	235	26.4	5.64	64.3	9	cell organization and biogenesis;metabolic process;regulation of biological process	cytoplasm;cytosol;membrane;nucleus;ribosome	catalytic activity;protein binding	Pf00583, Pf08445, Pf13508, Pf13527, Pf13673	8260	ENSG00000102030.15	NAA10	X				0	High	1
FALSE	High	Master Protein	P18124	60S ribosomal protein L7 OS=Homo sapiens OX=9606 GN=RPL7 PE=1 SV=1	0	106.18	44	14	14	38	14	248	29.2	10.65	101.36	14	cell organization and biogenesis;metabolic process;transport	cytoplasm;cytosol;membrane;nucleus;ribosome	DNA binding;protein binding;RNA binding;structural molecule activity	Pf00327, Pf08079	6129	ENSG00000147604.13	RPL7	8	Ribosome	Cytoplasmic Ribosomal Proteins	Peptide chain elongation; Eukaryotic Translation Termination; Viral mRNA Translation; L13a-mediated translational silencing of Ceruloplasmin expression; Nonsense Mediated Decay (NMD) independent of the Exon Junction Complex (EJC); Selenocysteine synthesis; Nonsense Mediated Decay (NMD) enhanced by the Exon Junction Complex (EJC); GTP hydrolysis and joining of the 60S ribosomal subunit; Major path…	34	High	1
FALSE	High	Master Protein	Q05932	Folylpolyglutamate synthase, mitochondrial OS=Homo sapiens OX=9606 GN=FPGS PE=1 SV=3	0	106.117	24	8	9	16	8	587	64.6	7.94	57.74	8	cell proliferation;metabolic process	cytoplasm;cytosol;membrane;mitochondrion;organelle lumen	catalytic activity;metal ion binding;nucleotide binding	Pf02875	2356	ENSG00000136877.14	FPGS	9	Folate biosynthesis; Antifolate resistance; Metabolic pathways	Fluoropyrimidine Activity	Metabolism of folate and pterines	8	High	1
FALSE	High	Master Protein	Q14527	Helicase-like transcription factor OS=Homo sapiens OX=9606 GN=HLTF PE=1 SV=2	0	105.987	23	17	17	21	17	1009	113.9	8.6	58.28	17	cell organization and biogenesis;metabolic process;regulation of biological process;response to stimulus	cytoplasm;membrane;nucleus	catalytic activity;DNA binding;metal ion binding;nucleotide binding;protein binding;RNA binding	Pf00097, Pf00176, Pf00271, Pf08797, Pf12678, Pf12861, Pf13445, Pf13639, Pf13920, Pf13923, Pf14634, Pf15227	6596	ENSG00000071794.15	HLTF	3		Retinoblastoma (RB) in Cancer	E3 ubiquitin ligases ubiquitinate target proteins	5	High	1
FALSE	High	Master Protein	Q9BYG3	MKI67 FHA domain-interacting nucleolar phosphoprotein OS=Homo sapiens OX=9606 GN=NIFK PE=1 SV=1	0	105.945	51	12	12	20	12	293	34.2	9.88	64.54	12	cell organization and biogenesis;metabolic process;regulation of biological process	chromosome;cytoplasm;nucleus	protein binding;RNA binding	Pf00076, Pf12196, Pf13893, Pf14259	84365	ENSG00000155438.11	MKI67IP; NIFK	2				0	High	1	Met-loss+Acetyl [N-Term]
FALSE	High	Master Protein	O15372	Eukaryotic translation initiation factor 3 subunit H OS=Homo sapiens OX=9606 GN=EIF3H PE=1 SV=1	0	105.378	50	15	17	35	15	352	39.9	6.54	89.48	15	cell organization and biogenesis;metabolic process;regulation of biological process	cytoplasm;cytosol;membrane	protein binding;RNA binding	Pf01398	8667	ENSG00000147677.10	EIF3H	8	RNA transport; Measles	Translation Factors	Formation of the ternary complex, and subsequently, the 43S complex; L13a-mediated translational silencing of Ceruloplasmin expression; Translation initiation complex formation; GTP hydrolysis and joining of the 60S ribosomal subunit; Formation of a pool of free 40S subunits; Ribosomal scanning and start codon recognition	14	High	1
FALSE	High	Master Protein	P28066	Proteasome subunit alpha type-5 OS=Homo sapiens OX=9606 GN=PSMA5 PE=1 SV=3	0	105.362	35	7	9	25	7	241	26.4	4.79	88.91	7	metabolic process;regulation of biological process;response to stimulus;transport	cytoplasm;cytosol;extracellular;nucleus;organelle lumen;proteasome	catalytic activity;nucleotide binding;protein binding	Pf00227, Pf10584	5686	ENSG00000143106.12	PSMA5	1	Proteasome	Proteasome Degradation	Regulation of RAS by GAPs; CDT1 association with the CDC6:ORC:origin complex; Downstream TCR signaling; UCH proteinases; NIK-->noncanonical NF-kB signaling; Hh mutants that don't undergo autocatalytic processing are degraded by ERAD; SCF-beta-TrCP mediated degradation of Emi1; Neutrophil degranulation; Cross-presentation of soluble exogenous antigens (endosomes); Separation of Sister Chromatids; …	151	High	1
FALSE	High	Master Protein	O14818	Proteasome subunit alpha type-7 OS=Homo sapiens OX=9606 GN=PSMA7 PE=1 SV=1	0	105.195	48	9	9	22	9	248	27.9	8.46	82.5	9	metabolic process;regulation of biological process;response to stimulus;transport	cytoplasm;cytosol;nucleus;proteasome	catalytic activity;nucleotide binding;protein binding	Pf00227, Pf10584	5688	ENSG00000101182.14	PSMA7	20	Proteasome	Proteasome Degradation	Regulation of RAS by GAPs; CDT1 association with the CDC6:ORC:origin complex; Downstream TCR signaling; UCH proteinases; NIK-->noncanonical NF-kB signaling; Hh mutants that don't undergo autocatalytic processing are degraded by ERAD; SCF-beta-TrCP mediated degradation of Emi1; Cross-presentation of soluble exogenous antigens (endosomes); Separation of Sister Chromatids; Vpu mediated degradation o…	150	High	1
FALSE	High	Master Protein	O60684	Importin subunit alpha-7 OS=Homo sapiens OX=9606 GN=KPNA6 PE=1 SV=1	0	105.132	29	13	15	26	8	536	60	4.98	85.22	13	regulation of biological process;transport	cytoplasm;cytosol;membrane;nucleus	protein binding;transporter activity	Pf00514, Pf01749, Pf13513, Pf13646	23633	ENSG00000025800.13	KPNA6	1				0	High	1	Acetyl [N-Term]
FALSE	High	Master Protein	Q96CX2	BTB/POZ domain-containing protein KCTD12 OS=Homo sapiens OX=9606 GN=KCTD12 PE=1 SV=1	0	104.849	48	14	15	26	14	325	35.7	5.64	75.72	14	cell organization and biogenesis;transport	membrane	protein binding;RNA binding;transporter activity	Pf02214	115207	ENSG00000178695.5	KCTD12	13				0	High	1
FALSE	High	Master Protein	P54886	Delta-1-pyrroline-5-carboxylate synthase OS=Homo sapiens OX=9606 GN=ALDH18A1 PE=1 SV=2	0	104.716	24	17	18	21	17	795	87.2	7.12	64.51	17	metabolic process	cytoplasm;cytosol;membrane;mitochondrion	catalytic activity;nucleotide binding;protein binding;RNA binding	Pf00171, Pf00696	5832	ENSG00000059573.8	ALDH18A1	10	Biosynthesis of amino acids; Metabolic pathways; Arginine and proline metabolism	Amino Acid metabolism; Urea cycle and metabolism of amino groups	Amino acid synthesis and interconversion (transamination)	8	High	1
FALSE	High	Master Protein	Q96PZ0	Pseudouridylate synthase 7 homolog OS=Homo sapiens OX=9606 GN=PUS7 PE=1 SV=2	0	104.498	34	16	16	16	16	661	75	6.37	47	16	metabolic process	nucleus	catalytic activity;protein binding;RNA binding	Pf01142	54517	ENSG00000091127.13	PUS7	7			tRNA modification in the nucleus and cytosol	3	High	1
FALSE	High	Master Protein	Q13418	Integrin-linked protein kinase OS=Homo sapiens OX=9606 GN=ILK PE=1 SV=2	0	104.167	29	13	16	30	13	452	51.4	8.07	87.6	13	cell organization and biogenesis;cell proliferation;cellular component movement;development;metabolic process;regulation of biological process;response to stimulus	cytoplasm;cytosol;membrane	catalytic activity;nucleotide binding;protein binding;signal transducer activity	Pf00023, Pf00069, Pf07714, Pf12796, Pf13606, Pf13637, Pf13857	3611	ENSG00000166333.13	ILK	11	PPAR signaling pathway; Endometrial cancer; Focal adhesion; Bacterial invasion of epithelial cells; Axon guidance	Integrin-mediated Cell Adhesion; Primary Focal Segmental Glomerulosclerosis FSGS; Focal Adhesion; Factors and pathways affecting insulin-like growth factor (IGF1)-Akt signaling; PPAR signaling pathway; Eukaryotic Transcription Initiation	Localization of the PINCH-ILK-PARVIN complex to focal adhesions	15	High	1
FALSE	High	Master Protein	O60493	Sorting nexin-3 OS=Homo sapiens OX=9606 GN=SNX3 PE=1 SV=3	0	103.921	64	13	13	28	11	162	18.8	8.66	96.96	13	cell organization and biogenesis;metabolic process;regulation of biological process;response to stimulus;transport	cytoplasm;cytosol;endosome;membrane	protein binding	Pf00787	8724	ENSG00000112335.14	SNX3	6	Endocytosis		WNT ligand biogenesis and trafficking; Ub-specific processing proteases	8	High	1	Met-loss+Acetyl [N-Term]
FALSE	High	Master Protein	Q9H7Z7	Prostaglandin E synthase 2 OS=Homo sapiens OX=9606 GN=PTGES2 PE=1 SV=1	0	103.912	39	11	12	17	11	377	41.9	9.16	56.38	11	cellular homeostasis;metabolic process;regulation of biological process;transport	cytoplasm;cytosol;extracellular;Golgi;membrane;mitochondrion;nucleus;organelle lumen	catalytic activity;DNA binding;protein binding	Pf00043, Pf00462, Pf13409, Pf13410, Pf13417, Pf14497	80142	ENSG00000148334.14	PTGES2	9	Arachidonic acid metabolism; Metabolic pathways	Eicosanoid Synthesis	Synthesis of Prostaglandins (PG) and Thromboxanes (TX); Neutrophil degranulation	11	High	1
FALSE	High	Master Protein	P11802	Cyclin-dependent kinase 4 OS=Homo sapiens OX=9606 GN=CDK4 PE=1 SV=2	0	103.44	41	9	9	19	8	303	33.7	7.01	68.71	9	cell division;cell organization and biogenesis;development;metabolic process;regulation of biological process;response to stimulus	chromosome;cytoplasm;cytosol;membrane;nucleus	catalytic activity;enzyme regulator activity;nucleotide binding;protein binding	Pf00069, Pf01636, Pf07714	1019	ENSG00000135446.16	CDK4	12	Viral carcinogenesis; T cell receptor signaling pathway; Tight junction; Hepatitis B; Pancreatic cancer; Chronic myeloid leukemia; Non-small cell lung cancer; Breast cancer; Pathways in cancer; Glioma; AGE-RAGE signaling pathway in diabetic complications; Melanoma; HTLV-I infection; p53 signaling pathway; Measles; Small cell lung cancer; Bladder cancer; Cell cycle; Endocrine resistance; PI3K-Akt …	miRNA Regulation of DNA Damage Response; Cell Cycle; Human Thyroid Stimulating Hormone (TSH) signaling pathway; Signaling Pathways in Glioblastoma; Spinal Cord Injury; Retinoblastoma (RB) in Cancer; Bladder Cancer; PPAR Alpha Pathway; Ovarian Infertility Genes; T-Cell antigen Receptor (TCR) pathway during Staphylococcus aureus infection; H19 action Rb-E2F1 signaling and CDK-beta-catenin activity;…	Transcriptional regulation of white adipocyte differentiation; RMTs methylate histone arginines; Ubiquitin-dependent degradation of Cyclin D1; Cyclin D associated events in G1; SCF(Skp2)-mediated degradation of p27/p21; Meiotic recombination; PTK6 Regulates Cell Cycle; Oncogene Induced Senescence; Senescence-Associated Secretory Phenotype (SASP); Transcriptional regulation by RUNX2; Oxidative Str…	67	High	1
FALSE	High	Master Protein	O95833	Chloride intracellular channel protein 3 OS=Homo sapiens OX=9606 GN=CLIC3 PE=1 SV=2	0	103.419	53	10	10	18	10	236	26.6	6.43	62.85	10	metabolic process;regulation of biological process;response to stimulus;transport	cytoplasm;membrane;nucleus	catalytic activity;protein binding;transporter activity	Pf13409, Pf13410, Pf13417	9022	ENSG00000169583.12	CLIC3	9				0	High	1
FALSE	High	Master Protein	Q9NZI8	Insulin-like growth factor 2 mRNA-binding protein 1 OS=Homo sapiens OX=9606 GN=IGF2BP1 PE=1 SV=2	0	103.327	29	14	14	22	12	577	63.4	9.2	66.89	14	cell proliferation;regulation of biological process;transport	cytoplasm;cytosol;nucleus	protein binding;RNA binding;translation regulator activity	Pf00013, Pf00076, Pf13014, Pf13893, Pf14259	10642	ENSG00000159217.9	IGF2BP1	17	MicroRNAs in cancer	Brain-Derived Neurotrophic Factor (BDNF) signaling pathway; eIF5A regulation in response to inhibition of the nuclear export system	MAPK6/MAPK4 signaling; Insulin-like Growth Factor-2 mRNA Binding Proteins (IGF2BPs/IMPs/VICKZs) bind RNA	8	High	1
FALSE	High	Master Protein	Q14141	Septin-6 OS=Homo sapiens OX=9606 GN=SEPTIN6 PE=1 SV=4	0	103.038	44	16	16	28	7	434	49.7	6.67	76.21	16	cell differentiation;cell division	chromosome;cytoplasm;cytoskeleton	nucleotide binding;protein binding	Pf00735	23157	ENSG00000125354.22	SEPT6	X	Bacterial invasion of epithelial cells			1	High	1
FALSE	High	Master Protein	P53365	Arfaptin-2 OS=Homo sapiens OX=9606 GN=ARFIP2 PE=1 SV=1	0	103.027	42	12	15	20	12	341	37.8	6.04	56.91	12	cell organization and biogenesis;cellular component movement;regulation of biological process;response to stimulus	cytoplasm;cytosol;membrane	nucleotide binding;protein binding	Pf03114, Pf06456	23647	ENSG00000132254.12	ARFIP2	11			Retrograde transport at the Trans-Golgi-Network	4	High	1
FALSE	High	Master Protein	Q15029	116 kDa U5 small nuclear ribonucleoprotein component OS=Homo sapiens OX=9606 GN=EFTUD2 PE=1 SV=1	0	102.993	24	16	16	18	15	972	109.4	5	53.73	16	cell organization and biogenesis;metabolic process;response to stimulus	cytosol;membrane;nucleus;spliceosomal complex	catalytic activity;nucleotide binding;protein binding;RNA binding	Pf00009, Pf00679, Pf03144, Pf03764, Pf14492	9343	ENSG00000108883.12	EFTUD2	17	Spliceosome	mRNA Processing	mRNA Splicing - Major Pathway; mRNA Splicing - Minor Pathway	7	High	1
FALSE	High	Master Protein	Q9Y224	RNA transcription, translation and transport factor protein OS=Homo sapiens OX=9606 GN=RTRAF PE=1 SV=1	0	102.917	47	10	11	22	10	244	28.1	6.65	66.12	10	metabolic process;regulation of biological process;transport	cytoplasm;cytoskeleton;cytosol;nucleus	protein binding;RNA binding	Pf10036	51637	ENSG00000087302.8	C14orf166; RTRAF	14			tRNA processing in the nucleus	3	High	1
FALSE	High	Master Protein	Q14320	Protein FAM50A OS=Homo sapiens OX=9606 GN=FAM50A PE=1 SV=2	0	102.633	37	14	16	29	14	339	40.2	6.83	92.35	14		nucleus	RNA binding	Pf04921	9130	ENSG00000071859.14	FAM50A	X				0	High	1
FALSE	High	Master Protein	P18085	ADP-ribosylation factor 4 OS=Homo sapiens OX=9606 GN=ARF4 PE=1 SV=3	0	102.588	61	11	16	34	6	180	20.5	7.14	108.22	11	cellular component movement;metabolic process;regulation of biological process;response to stimulus;transport	cytosol;Golgi;membrane	catalytic activity;nucleotide binding;protein binding;signal transducer activity	Pf00025, Pf00071, Pf00503, Pf01926, Pf04670, Pf08477, Pf09439	378	ENSG00000168374.10	ARF4	3			COPI-dependent Golgi-to-ER retrograde traffic; VxPx cargo-targeting to cilium; COPI-mediated anterograde transport	15	High	1
FALSE	High	Master Protein	P04899	Guanine nucleotide-binding protein G(i) subunit alpha-2 OS=Homo sapiens OX=9606 GN=GNAI2 PE=1 SV=3	0	102.584	35	11	13	35	7	355	40.4	5.54	95.87	11	cell division;cell proliferation;metabolic process;regulation of biological process;response to stimulus	cytoplasm;cytoskeleton;cytosol;membrane;nucleus	catalytic activity;metal ion binding;nucleotide binding;protein binding;signal transducer activity	Pf00025, Pf00503	2771	ENSG00000114353.16	GNAI2	3	Dopaminergic synapse; Chagas disease (American trypanosomiasis); Serotonergic synapse; Tight junction; Glutamatergic synapse; cGMP-PKG signaling pathway; Renin secretion; Rap1 signaling pathway; Progesterone-mediated oocyte maturation; Oxytocin signaling pathway; Circadian entrainment; Morphine addiction; Pathways in cancer; Gap junction; Adrenergic signaling in cardiomyocytes; Pertussis; Toxopla…	Human Thyroid Stimulating Hormone (TSH) signaling pathway; Corticotropin-releasing hormone signaling pathway; Signal Transduction of S1P Receptor; G Protein Signaling Pathways; Chemokine signaling pathway; Calcium Regulation in the Cardiac Cell	G alpha (z) signalling events; Cooperation of PDCL (PhLP1) and TRiC/CCT in G-protein beta folding; G alpha (s) signalling events; PLC beta mediated events; ADP signalling through P2Y purinoceptor 12; Adrenaline,noradrenaline inhibits insulin secretion; Adenylate cyclase inhibitory pathway; G-protein activation	70	High	1
FALSE	High	Master Protein	Q9H267	Vacuolar protein sorting-associated protein 33B OS=Homo sapiens OX=9606 GN=VPS33B PE=1 SV=2	0	102.398	35	19	19	24	19	617	70.5	6.71	63.8	19	cell organization and biogenesis;metabolic process;regulation of biological process;transport	cytoplasm;endosome;Golgi;membrane;vacuole	protein binding	Pf00995	26276	ENSG00000184056.14	VPS33B	15				0	High	1	Met-loss+Acetyl [N-Term]
FALSE	High	Master Protein	Q8WVV9	Heterogeneous nuclear ribonucleoprotein L-like OS=Homo sapiens OX=9606 GN=HNRNPLL PE=1 SV=1	0	102.266	36	11	11	16	11	542	60	7.72	48.03	11	metabolic process;regulation of biological process	membrane;nucleus	protein binding;RNA binding	Pf00076, Pf13893, Pf14259	92906	ENSG00000143889.15	HNRNPLL; HNRPLL	2				0	High	1
FALSE	High	Master Protein	Q5T0N5	Formin-binding protein 1-like OS=Homo sapiens OX=9606 GN=FNBP1L PE=1 SV=3	0	102.263	32	19	21	24	19	605	70	6.64	59.25	19	cell organization and biogenesis;cellular component movement;metabolic process;regulation of biological process;transport	cytoplasm;cytoskeleton;cytosol;membrane	protein binding	Pf00018, Pf00611, Pf07653, Pf08239, Pf14604	54874	ENSG00000137942.16	FNBP1L	1			Clathrin-mediated endocytosis	3	High	1
FALSE	High	Master Protein	P62081	40S ribosomal protein S7 OS=Homo sapiens OX=9606 GN=RPS7 PE=1 SV=1	0	102.22	48	9	9	16	9	194	22.1	10.1	62.47	9	cell organization and biogenesis;metabolic process;regulation of biological process;transport	cytoplasm;cytoskeleton;cytosol;membrane;nucleus;ribosome	protein binding;RNA binding;structural molecule activity	Pf01251	6201	ENSG00000171863.12	RPS7	2	Ribosome	Cytoplasmic Ribosomal Proteins	Peptide chain elongation; Eukaryotic Translation Termination; Viral mRNA Translation; Formation of the ternary complex, and subsequently, the 43S complex; L13a-mediated translational silencing of Ceruloplasmin expression; Selenocysteine synthesis; Nonsense Mediated Decay (NMD) independent of the Exon Junction Complex (EJC); Nonsense Mediated Decay (NMD) enhanced by the Exon Junction Complex (EJC)…	39	High	1
FALSE	High	Master Protein	Q07666	KH domain-containing, RNA-binding, signal transduction-associated protein 1 OS=Homo sapiens OX=9606 GN=KHDRBS1 PE=1 SV=1	0	102.205	27	10	12	25	10	443	48.2	8.66	59.09	10	cell organization and biogenesis;cell proliferation;metabolic process;regulation of biological process;response to stimulus	cytoplasm;cytosol;membrane;nucleus	DNA binding;protein binding;RNA binding	Pf00013, Pf13014	10657	ENSG00000121774.17	KHDRBS1	1		Leptin signaling pathway	PTK6 Regulates Proteins Involved in RNA Processing	5	High	1
FALSE	High	Master Protein	Q9UHY1	Nuclear receptor-binding protein OS=Homo sapiens OX=9606 GN=NRBP1 PE=1 SV=1	0	102.202	26	10	10	17	10	535	59.8	5.08	55.58	10	metabolic process;regulation of biological process;response to stimulus;transport	cytoplasm;cytosol;membrane	catalytic activity;nucleotide binding;protein binding	Pf00069, Pf07714	29959	ENSG00000115216.13	NRBP1	2			Nuclear Receptor transcription pathway	4	High	1	Met-loss+Acetyl [N-Term]
FALSE	High	Master Protein	Q9NSD9	Phenylalanine--tRNA ligase beta subunit OS=Homo sapiens OX=9606 GN=FARSB PE=1 SV=3	0	102.073	27	14	14	27	14	589	66.1	6.84	71.58	14	cell organization and biogenesis;metabolic process	cytoplasm;cytosol;membrane	catalytic activity;metal ion binding;nucleotide binding;protein binding;RNA binding	Pf03483, Pf03484	10056	ENSG00000116120.9	FARSB	2	Aminoacyl-tRNA biosynthesis	Amino Acid metabolism	Cytosolic tRNA aminoacylation	6	High	1
FALSE	High	Master Protein	Q16836	Hydroxyacyl-coenzyme A dehydrogenase, mitochondrial OS=Homo sapiens OX=9606 GN=HADH PE=1 SV=3	0	101.926	46	8	10	20	8	314	34.3	8.85	72.01	8	metabolic process;regulation of biological process;response to stimulus	cytoplasm;membrane;mitochondrion;organelle lumen	catalytic activity;nucleotide binding	Pf00070, Pf00725, Pf01210, Pf01266, Pf02737, Pf03721, Pf13450	3033	ENSG00000138796.16	HADH	4	Butanoate metabolism; Fatty acid degradation; Lysine degradation; Fatty acid elongation; Metabolic pathways; Tryptophan metabolism; Valine, leucine and isoleucine degradation; Fatty acid metabolism	Fatty Acid Beta Oxidation; Fatty Acid Biosynthesis; Mitochondrial LC-Fatty Acid Beta-Oxidation; Amino Acid metabolism; Tryptophan metabolism	Beta oxidation of hexanoyl-CoA to butanoyl-CoA; Beta oxidation of butanoyl-CoA to acetyl-CoA; Beta oxidation of decanoyl-CoA to octanoyl-CoA-CoA; Beta oxidation of octanoyl-CoA to hexanoyl-CoA; Beta oxidation of lauroyl-CoA to decanoyl-CoA-CoA	23	High	1
FALSE	High	Master Protein	Q9Y295	Developmentally-regulated GTP-binding protein 1 OS=Homo sapiens OX=9606 GN=DRG1 PE=1 SV=1	0	101.818	39	14	15	27	14	367	40.5	8.9	83.57	14	development;metabolic process	cytoplasm;cytosol;membrane	nucleotide binding;protein binding	Pf00009, Pf01926, Pf02421, Pf02824	4733	ENSG00000185721.12	DRG1	22				0	High	1
FALSE	High	Master Protein	Q9C0B1	Alpha-ketoglutarate-dependent dioxygenase FTO OS=Homo sapiens OX=9606 GN=FTO PE=1 SV=3	0	101.772	35	14	17	23	14	505	58.2	5.22	52.52	14	metabolic process;regulation of biological process;response to stimulus	nucleus	catalytic activity;metal ion binding	Pf12933, Pf12934	79068	ENSG00000140718.20	FTO	16		FTO Obesity Variant Mechanism	Reversal of alkylation damage by DNA dioxygenases	4	High	1
FALSE	High	Master Protein	Q9NPQ8	Synembryn-A OS=Homo sapiens OX=9606 GN=RIC8A PE=1 SV=3	0	101.633	34	15	15	19	15	531	59.7	5.33	62.54	15	cell organization and biogenesis;cellular component movement;regulation of biological process;response to stimulus	cytoplasm;membrane	enzyme regulator activity;protein binding	Pf10165	60626	ENSG00000177963.14	RIC8A	11				0	High	1
FALSE	High	Master Protein	P30085	UMP-CMP kinase OS=Homo sapiens OX=9606 GN=CMPK1 PE=1 SV=3	0	101.418	62	13	13	21	13	196	22.2	5.57	65.62	13	metabolic process	cytoplasm;cytosol;nucleus	catalytic activity;nucleotide binding	Pf00406, Pf02223, Pf13207, Pf13238, Pf13521, Pf13671	51727		CMPK1	1	Metabolic pathways; Pyrimidine metabolism		Interconversion of nucleotide di- and triphosphates	5	High	1
FALSE	High	Master Protein	Q14738	Serine/threonine-protein phosphatase 2A 56 kDa regulatory subunit delta isoform OS=Homo sapiens OX=9606 GN=PPP2R5D PE=1 SV=1	0	101.237	30	16	17	29	12	602	69.9	8.13	74.77	16	metabolic process;regulation of biological process;response to stimulus	cytoplasm;cytosol;nucleus	catalytic activity;enzyme regulator activity;protein binding	Pf01603	5528	ENSG00000112640.14	PPP2R5D	6	Dopaminergic synapse; Adrenergic signaling in cardiomyocytes; AMPK signaling pathway; mRNA surveillance pathway; Oocyte meiosis; Sphingolipid signaling pathway; PI3K-Akt signaling pathway	Focal Adhesion-PI3K-Akt-mTOR-signaling pathway; Glycogen Metabolism	Glycolysis; ERKs are inactivated; Beta-catenin phosphorylation cascade; AXIN missense mutants destabilize the destruction complex; PP2A-mediated dephosphorylation of key metabolic factors; Negative regulation of MAPK pathway; APC truncation mutants have impaired AXIN binding; CTLA4 inhibitory signaling; Platelet sensitization by LDL; Activated TLR4 signalling; Signaling by GPCR; Separation of Sis…	100	High	1
FALSE	High	Master Protein	P54709	Sodium/potassium-transporting ATPase subunit beta-3 OS=Homo sapiens OX=9606 GN=ATP1B3 PE=1 SV=1	0	101.209	38	11	13	29	11	279	31.5	8.35	83.41	11	cell organization and biogenesis;cellular component movement;cellular homeostasis;regulation of biological process;transport	cytoplasm;membrane	catalytic activity;enzyme regulator activity;protein binding;transporter activity	Pf00287	483	ENSG00000069849.10	ATP1B3	3	Bile secretion; cGMP-PKG signaling pathway; Endocrine and other factor-regulated calcium reabsorption; Protein digestion and absorption; Proximal tubule bicarbonate reclamation; Thyroid hormone signaling pathway; Insulin secretion; Adrenergic signaling in cardiomyocytes; Thyroid hormone synthesis; Pancreatic secretion; Aldosterone-regulated sodium reabsorption; Carbohydrate digestion and absorpti…	Calcium Regulation in the Cardiac Cell	Ion homeostasis; Basigin interactions; Ion transport by P-type ATPases	27	High	1
FALSE	High	Master Protein	P35637	RNA-binding protein FUS OS=Homo sapiens OX=9606 GN=FUS PE=1 SV=1	0	100.877	12	4	6	13	2	526	53.4	9.36	58.52	4	metabolic process;regulation of biological process;response to stimulus	cytoplasm;nucleus	DNA binding;metal ion binding;protein binding;RNA binding	Pf00076, Pf00641, Pf13893, Pf14259	2521	ENSG00000089280.18	FUS	16	Transcriptional misregulation in cancer	mRNA Processing	mRNA Splicing - Major Pathway	6	High	1
FALSE	High	Master Protein	O43776	Asparagine--tRNA ligase, cytoplasmic OS=Homo sapiens OX=9606 GN=NARS1 PE=1 SV=1	0	100.624	30	13	13	19	13	548	62.9	6.25	57.74	13	metabolic process	cytoplasm;cytosol;mitochondrion	catalytic activity;nucleotide binding	Pf00152, Pf01336	4677	ENSG00000134440.11	NARS	18	Aminoacyl-tRNA biosynthesis	Photodynamic therapy-induced unfolded protein response	Cytosolic tRNA aminoacylation	6	High	1
FALSE	High	Master Protein	Q9Y2X3	Nucleolar protein 58 OS=Homo sapiens OX=9606 GN=NOP58 PE=1 SV=1	0	100.469	26	10	11	16	10	529	59.5	8.92	49.85	10	cell growth;metabolic process	cytosol;membrane;nucleus	protein binding;RNA binding	Pf01798, Pf08060, Pf08156	51602	ENSG00000055044.10	NOP58	2	Ribosome biogenesis in eukaryotes		Major pathway of rRNA processing in the nucleolus and cytosol; rRNA modification in the nucleus and cytosol; SUMOylation of RNA binding proteins	11	High	1
FALSE	High	Master Protein	P36915	Guanine nucleotide-binding protein-like 1 OS=Homo sapiens OX=9606 GN=GNL1 PE=1 SV=2	0	100.306	24	12	12	19	12	607	68.6	5.8	55.32	12	regulation of biological process;response to stimulus	nucleus	catalytic activity;nucleotide binding;structural molecule activity	Pf01926, Pf02421	2794	ENSG00000235986.9; ENSG00000229470.9; ENSG00000204590.12; ENSG00000206492.11; ENSG00000232143.9; ENSG00000228581.9; ENSG00000226882.9	GNL1	6; CHR_HSCHR6_MHC_COX_CTG1; CHR_HSCHR6_MHC_DBB_CTG1; CHR_HSCHR6_MHC_QBL_CTG1; CHR_HSCHR6_MHC_MANN_CTG1; CHR_HSCHR6_MHC_MCF_CTG1; CHR_HSCHR6_MHC_SSTO_CTG1				0	High	1
FALSE	High	Master Protein	P15374	Ubiquitin carboxyl-terminal hydrolase isozyme L3 OS=Homo sapiens OX=9606 GN=UCHL3 PE=1 SV=1	0	100.245	45	8	11	19	8	230	26.2	4.92	49.53	8	metabolic process	cytoplasm;cytosol;nucleus	catalytic activity;protein binding	Pf01088	7347	ENSG00000118939.17	UCHL3	13		Proteasome Degradation	Synthesis of active ubiquitin: roles of E1 and E2 enzymes; UCH proteinases; Neddylation	8	High	1
FALSE	High	Master Protein	Q9UNZ2	NSFL1 cofactor p47 OS=Homo sapiens OX=9606 GN=NSFL1C PE=1 SV=2	0	100.197	41	11	11	17	11	370	40.5	5.1	64.34	11	cell organization and biogenesis;metabolic process;regulation of biological process	chromosome;cytoskeleton;cytosol;Golgi;membrane;nucleus	enzyme regulator activity;protein binding	Pf00789, Pf08059, Pf14555	55968	ENSG00000088833.17	NSFL1C	20	Protein processing in endoplasmic reticulum			1	High	1
FALSE	High	Master Protein	Q9Y5Y2	Cytosolic Fe-S cluster assembly factor NUBP2 OS=Homo sapiens OX=9606 GN=NUBP2 PE=1 SV=1	0	100.118	36	6	7	16	6	271	28.8	5.83	58.35	6	cell organization and biogenesis;metabolic process	cytoplasm;cytoskeleton;nucleus	metal ion binding;nucleotide binding;protein binding	Pf00142, Pf01656, Pf02374, Pf03308, Pf08433, Pf09140, Pf10609, Pf13481, Pf13614	10101	ENSG00000095906.16	NUBP2	16			Cytosolic iron-sulfur cluster assembly	2	High	1	Acetyl [N-Term]
FALSE	High	Master Protein	P49755	Transmembrane emp24 domain-containing protein 10 OS=Homo sapiens OX=9606 GN=TMED10 PE=1 SV=2	0	100.078	32	6	8	28	6	219	25	7.44	103.66	6	cell organization and biogenesis;regulation of biological process;response to stimulus;transport	endoplasmic reticulum;Golgi;membrane	protein binding	Pf01105	10972	ENSG00000170348.8	TMED10	14		mRNA Processing	COPI-dependent Golgi-to-ER retrograde traffic; Cargo concentration in the ER; COPII (Coat Protein 2) Mediated Vesicle Transport; COPI-mediated anterograde transport	14	High	1
FALSE	High	Master Protein	Q9Y223	Bifunctional UDP-N-acetylglucosamine 2-epimerase/N-acetylmannosamine kinase OS=Homo sapiens OX=9606 GN=GNE PE=1 SV=1	0	99.837	24	15	15	23	15	722	79.2	6.8	59.41	15	metabolic process	cytoplasm;cytosol	catalytic activity;metal ion binding;nucleotide binding;protein binding	Pf00370, Pf00480, Pf02350, Pf07085	10020	ENSG00000159921.14	GNE	9	Amino sugar and nucleotide sugar metabolism; Metabolic pathways		Sialic acid metabolism; Defective GNE causes sialuria, Nonaka myopathy and inclusion body myopathy 2	12	High	1
FALSE	High	Master Protein	Q5VW32	BRO1 domain-containing protein BROX OS=Homo sapiens OX=9606 GN=BROX PE=1 SV=1	0	99.797	31	8	8	14	8	411	46.4	7.65	56.77	8		membrane	protein binding	Pf03097	148362	ENSG00000162819.11	BROX	1				0	High	1	Met-loss+Acetyl [N-Term]
FALSE	High	Master Protein	P51991	Heterogeneous nuclear ribonucleoprotein A3 OS=Homo sapiens OX=9606 GN=HNRNPA3 PE=1 SV=2	0	99.477	32	12	13	22	11	378	39.6	9.01	69.06	12	metabolic process;transport	cytoplasm;nucleus;spliceosomal complex	protein binding;RNA binding;transporter activity	Pf00076, Pf13893, Pf14259	220988	ENSG00000170144.20	HNRNPA3	2	Spliceosome		mRNA Splicing - Major Pathway	5	High	1	Acetyl [N-Term]
FALSE	High	Master Protein	Q8WU90	Zinc finger CCCH domain-containing protein 15 OS=Homo sapiens OX=9606 GN=ZC3H15 PE=1 SV=1	0	99.29	30	12	12	24	12	426	48.6	5.31	69.07	12	regulation of biological process;response to stimulus	cytoplasm;cytosol;nucleus	metal ion binding;protein binding;RNA binding	Pf00642	55854	ENSG00000065548.17	ZC3H15	2				0	High	1
FALSE	High	Master Protein	Q15417	Calponin-3 OS=Homo sapiens OX=9606 GN=CNN3 PE=1 SV=1	0	99.2	52	11	14	21	10	329	36.4	6.05	64.66	11	cell differentiation;cell organization and biogenesis;regulation of biological process	cytoskeleton;cytosol	protein binding	Pf00307, Pf00402	1266	ENSG00000117519.15	CNN3	1				0	High	1
FALSE	High	Master Protein	Q96T76	MMS19 nucleotide excision repair protein homolog OS=Homo sapiens OX=9606 GN=MMS19 PE=1 SV=2	0	99.021	22	15	15	18	15	1030	113.2	6.35	53.4	15	cell organization and biogenesis;metabolic process;regulation of biological process;response to stimulus	cytoplasm;cytoskeleton;cytosol;membrane;nucleus	protein binding;structural molecule activity	Pf12460, Pf14500	64210	ENSG00000155229.20	MMS19	10			Cytosolic iron-sulfur cluster assembly	2	High	1
FALSE	High	Master Protein	P49642	DNA primase small subunit OS=Homo sapiens OX=9606 GN=PRIM1 PE=1 SV=1	0	98.957	42	18	18	25	18	420	49.9	8.21	63.18	18	cell organization and biogenesis;cellular homeostasis;metabolic process	membrane	catalytic activity;DNA binding;metal ion binding	Pf01896	5557	ENSG00000198056.13	PRIM1	12	DNA replication; Purine metabolism; Metabolic pathways; Pyrimidine metabolism	Retinoblastoma (RB) in Cancer; G1 to S cell cycle control; DNA Replication	Activation of the pre-replicative complex; Inhibition of replication initiation of damaged DNA by RB1/E2F1; Polymerase switching; M/G1 Transition; DNA replication initiation; Polymerase switching on the C-strand of the telomere; Removal of the Flap Intermediate; Telomere C-strand synthesis initiation	32	High	1
FALSE	High	Master Protein	Q15257	Serine/threonine-protein phosphatase 2A activator OS=Homo sapiens OX=9606 GN=PTPA PE=1 SV=3	0	98.949	40	12	12	25	12	358	40.6	5.94	74.64	12	cell organization and biogenesis;metabolic process;regulation of biological process	cytoplasm;nucleus	catalytic activity;enzyme regulator activity;nucleotide binding;protein binding	Pf03095	5524	ENSG00000119383.19	PPP2R4; PTPA	9	Insulin resistance	Interleukin-11 Signaling Pathway; Constitutive Androstane Receptor Pathway; ATM Signaling Network in Development and Disease; Wnt Signaling Pathway and Pluripotency; Glycogen Metabolism		6	High	1
FALSE	High	Master Protein	P52732	Kinesin-like protein KIF11 OS=Homo sapiens OX=9606 GN=KIF11 PE=1 SV=2	0	98.901	19	17	17	17	17	1056	119.1	5.64	45.24	17	cell division;cell organization and biogenesis;cellular component movement;regulation of biological process;transport	cytoplasm;cytoskeleton;cytosol;membrane	catalytic activity;motor activity;nucleotide binding;protein binding	Pf00225, Pf13931	3832	ENSG00000138160.5	KIF11	10			COPI-dependent Golgi-to-ER retrograde traffic; Kinesins; MHC class II antigen presentation	11	High	1
FALSE	High	Master Protein	Q6PJG6	BRCA1-associated ATM activator 1 OS=Homo sapiens OX=9606 GN=BRAT1 PE=1 SV=2	0	98.877	26	16	16	21	15	821	88.1	5.27	64.19	16	cell death;cell growth;cell proliferation;cellular component movement;metabolic process;regulation of biological process;response to stimulus	cytoplasm;membrane;nucleus	protein binding		221927	ENSG00000106009.15	BRAT1	7				0	High	1
FALSE	High	Master Protein	Q9BS26	Endoplasmic reticulum resident protein 44 OS=Homo sapiens OX=9606 GN=ERP44 PE=1 SV=1	0	98.82	29	13	14	24	12	406	46.9	5.26	74.31	13	cellular homeostasis;metabolic process;regulation of biological process;response to stimulus;transport	cell surface;endoplasmic reticulum;extracellular;membrane;organelle lumen	catalytic activity;metal ion binding;protein binding	Pf00085, Pf01216, Pf07449, Pf13098, Pf13848	23071	ENSG00000023318.7	ERP44	9			Neutrophil degranulation	3	High	1
FALSE	High	Master Protein	Q9Y570	Protein phosphatase methylesterase 1 OS=Homo sapiens OX=9606 GN=PPME1 PE=1 SV=3	0	98.676	33	11	13	20	11	386	42.3	5.97	67.85	11	metabolic process;regulation of biological process		catalytic activity;enzyme regulator activity;protein binding	Pf00561, Pf12695, Pf12697	51400	ENSG00000214517.9	PPME1	11			Cyclin A/B1/B2 associated events during G2/M transition	5	High	1
FALSE	High	Master Protein	P40692	DNA mismatch repair protein Mlh1 OS=Homo sapiens OX=9606 GN=MLH1 PE=1 SV=1	0	98.259	28	15	15	15	15	756	84.5	5.72	47.41	15	cell organization and biogenesis;metabolic process;regulation of biological process;response to stimulus	chromosome;membrane;nucleus	catalytic activity;DNA binding;nucleotide binding;protein binding	Pf01119, Pf02518, Pf13589	4292	ENSG00000076242.14	MLH1	3	Endometrial cancer; Colorectal cancer; Fanconi anemia pathway; Pathways in cancer; Mismatch repair; Platinum drug resistance	Ovarian Infertility Genes; Mismatch repair	Mismatch repair (MMR) directed by MSH2:MSH3 (MutSbeta); Mismatch repair (MMR) directed by MSH2:MSH6 (MutSalpha); TP53 Regulates Transcription of DNA Repair Genes; Defective Mismatch Repair Associated With MLH1; Meiotic recombination; Defective Mismatch Repair Associated With PMS2	25	High	1	Met-loss+Acetyl [N-Term]
FALSE	High	Master Protein	P49770	Translation initiation factor eIF-2B subunit beta OS=Homo sapiens OX=9606 GN=EIF2B2 PE=1 SV=3	0	98.253	31	9	11	20	9	351	39	6.16	62.89	9	metabolic process;regulation of biological process;response to stimulus	cytoplasm;cytosol	nucleotide binding;protein binding;RNA binding	Pf01008	8892	ENSG00000119718.10	EIF2B2	14	RNA transport	Translation Factors; Factors and pathways affecting insulin-like growth factor (IGF1)-Akt signaling	Recycling of eIF2:GDP	8	High	1
FALSE	High	Master Protein	Q9NR50	Translation initiation factor eIF-2B subunit gamma OS=Homo sapiens OX=9606 GN=EIF2B3 PE=1 SV=1	0	98.189	38	16	17	30	16	452	50.2	6.47	78.32	16	metabolic process;regulation of biological process;response to stimulus	cytoplasm;cytosol	catalytic activity;protein binding;RNA binding	Pf00483, Pf02348, Pf12804	8891	ENSG00000070785.16	EIF2B3	1	RNA transport	Translation Factors	Recycling of eIF2:GDP	7	High	1	Acetyl [N-Term]
FALSE	High	Master Protein	P32969	60S ribosomal protein L9 OS=Homo sapiens OX=9606 GN=RPL9 PE=1 SV=1	0	98.142	53	8	8	27	8	192	21.9	9.95	97.38	8	cell organization and biogenesis;metabolic process;transport	cytosol;membrane;nucleus;ribosome	protein binding;RNA binding;structural molecule activity	Pf00347	6133	ENSG00000163682.15	RPL9	4	Ribosome	Cytoplasmic Ribosomal Proteins	Peptide chain elongation; Eukaryotic Translation Termination; Viral mRNA Translation; L13a-mediated translational silencing of Ceruloplasmin expression; Nonsense Mediated Decay (NMD) independent of the Exon Junction Complex (EJC); Selenocysteine synthesis; Nonsense Mediated Decay (NMD) enhanced by the Exon Junction Complex (EJC); GTP hydrolysis and joining of the 60S ribosomal subunit; Major path…	34	High	1
FALSE	High	Master Protein	Q9UQE7	Structural maintenance of chromosomes protein 3 OS=Homo sapiens OX=9606 GN=SMC3 PE=1 SV=2	0	98.088	18	19	19	19	19	1217	141.5	7.18	47.71	19	cell division;cell organization and biogenesis;metabolic process;regulation of biological process;response to stimulus;transport	chromosome;cytosol;nucleus	catalytic activity;motor activity;nucleotide binding;protein binding;transporter activity	Pf01496, Pf02463, Pf04111, Pf06470, Pf10168, Pf12128, Pf13304, Pf13476, Pf13555	9126	ENSG00000108055.9	SMC3	10	Oocyte meiosis; Cell cycle	Retinoblastoma (RB) in Cancer; Mecp2 and Associated Rett Syndrome	Meiotic synapsis; Separation of Sister Chromatids; Resolution of Sister Chromatid Cohesion; Cohesin Loading onto Chromatin; Establishment of Sister Chromatid Cohesion; SUMOylation of DNA damage response and repair proteins	24	High	1
FALSE	High	Master Protein	Q9Y263	Phospholipase A-2-activating protein OS=Homo sapiens OX=9606 GN=PLAA PE=1 SV=2	0	98.066	26	14	14	17	14	795	87.1	6.37	44.56	14	cell communication;cellular homeostasis;defense response;metabolic process;regulation of biological process;response to stimulus	cytoplasm;nucleus	enzyme regulator activity;protein binding	Pf00400, Pf08324, Pf09070	9373	ENSG00000137055.14	PLAA	9	Protein processing in endoplasmic reticulum			1	High	1
FALSE	High	Master Protein	Q9NXG2	THUMP domain-containing protein 1 OS=Homo sapiens OX=9606 GN=THUMPD1 PE=1 SV=2	0	97.959	42	15	15	19	15	353	39.3	7.88	60.05	15	metabolic process		protein binding;RNA binding	Pf02926	55623	ENSG00000066654.13	THUMPD1	16			rRNA modification in the nucleus and cytosol	4	High	1	Met-loss+Acetyl [N-Term]
FALSE	High	Master Protein	Q8IWE2	Protein NOXP20 OS=Homo sapiens OX=9606 GN=FAM114A1 PE=1 SV=2	0	97.929	24	10	10	14	10	563	60.7	4.68	49.68	10		cytoplasm;cytosol;Golgi;nucleus	protein binding	Pf05334	92689	ENSG00000197712.11	FAM114A1	4				0	High	1
FALSE	High	Master Protein	Q16763	Ubiquitin-conjugating enzyme E2 S OS=Homo sapiens OX=9606 GN=UBE2S PE=1 SV=2	0	97.838	48	8	9	17	8	222	23.8	8.38	48.23	8	cell division;cell organization and biogenesis;metabolic process	cytoplasm;cytosol	catalytic activity;nucleotide binding;protein binding	Pf00179	27338	ENSG00000108106.13	UBE2S	19	Ubiquitin mediated proteolysis		Synthesis of active ubiquitin: roles of E1 and E2 enzymes; Antigen processing: Ubiquitination & Proteasome degradation	9	High	1	Acetyl [N-Term]
FALSE	High	Master Protein	P22059	Oxysterol-binding protein 1 OS=Homo sapiens OX=9606 GN=OSBP PE=1 SV=1	0	97.75	22	13	14	20	13	807	89.4	7.3	52.6	13	metabolic process;regulation of biological process;transport	cytoplasm;cytosol;endoplasmic reticulum;Golgi;membrane;nucleus	protein binding;transporter activity	Pf00169, Pf01237, Pf15406, Pf15409, Pf15413	5007	ENSG00000110048.11	OSBP	11			Synthesis of bile acids and bile salts; Sphingolipid de novo biosynthesis	7	High	1
FALSE	High	Master Protein	Q13501	Sequestosome-1 OS=Homo sapiens OX=9606 GN=SQSTM1 PE=1 SV=1	0	97.65	33	9	9	17	9	440	47.7	5.22	74.14	9	cell communication;cell death;cell differentiation;cell organization and biogenesis;metabolic process;regulation of biological process;response to stimulus;transport	cytoplasm;cytosol;endoplasmic reticulum;endosome;nucleus;vacuole	catalytic activity;metal ion binding;protein binding	Pf00564, Pf00569	8878	ENSG00000161011.19	SQSTM1	5	Osteoclast differentiation	Regulation of toll-like receptor signaling pathway; IL-1 signaling pathway; RANKL/RANK (Receptor activator of NFKB (ligand)) Signaling Pathway; Brain-Derived Neurotrophic Factor (BDNF) signaling pathway; Apoptosis-related network due to altered Notch3 in ovarian cancer; NRF2 pathway; Interleukin-1 Induced Activation of NF-kappa-B; Senescence and Autophagy in Cancer	Interleukin-1 family signaling; NF-kB is activated and signals survival; Signalling by NGF; p75NTR recruits signalling complexes; NRIF signals cell death from the nucleus; Pink/Parkin Mediated Mitophagy	24	High	1
FALSE	High	Master Protein	Q9BRQ8	Ferroptosis suppressor protein 1 OS=Homo sapiens OX=9606 GN=AIFM2 PE=1 SV=1	0	97.596	34	9	9	14	9	373	40.5	9.11	48.05	9	cell death;cell organization and biogenesis;metabolic process;regulation of biological process	cytoplasm;cytosol;membrane;mitochondrion	catalytic activity;DNA binding;nucleotide binding	Pf00070, Pf07992	84883	ENSG00000042286.14	AIFM2	10		Apoptosis Modulation and Signaling	TP53 Regulates Transcription of Genes Involved in Cytochrome C Release	7	High	1
FALSE	High	Master Protein	Q9UJW0	Dynactin subunit 4 OS=Homo sapiens OX=9606 GN=DCTN4 PE=1 SV=1	0	97.532	30	9	9	16	9	460	52.3	7.34	63.31	9	transport	chromosome;cytoplasm;cytoskeleton;cytosol;nucleus	protein binding	Pf05502	51164	ENSG00000132912.12	DCTN4	5	Huntington's disease; Vasopressin-regulated water reabsorption		COPI-independent Golgi-to-ER retrograde traffic; COPI-mediated anterograde transport; MHC class II antigen presentation; HSP90 chaperone cycle for steroid hormone receptors (SHR)	19	High	1
FALSE	High	Master Protein	Q9BRX2	Protein pelota homolog OS=Homo sapiens OX=9606 GN=PELO PE=1 SV=2	0	97.117	34	9	12	18	9	385	43.3	6.34	57.29	9	cell division;cell organization and biogenesis;cell proliferation;metabolic process;regulation of biological process	cytoplasm;nucleus	catalytic activity;metal ion binding;protein binding	Pf03463, Pf03464, Pf03465	53918	ENSG00000152684.10	PELO	5	mRNA surveillance pathway	Focal Adhesion; Focal Adhesion-PI3K-Akt-mTOR-signaling pathway		3	High	1
FALSE	High	Master Protein	P09661	U2 small nuclear ribonucleoprotein A' OS=Homo sapiens OX=9606 GN=SNRPA1 PE=1 SV=2	0	96.937	45	11	11	23	11	255	28.4	8.62	67.46	11	metabolic process;regulation of biological process;response to stimulus	nucleus;spliceosomal complex	protein binding;RNA binding	Pf12799, Pf13855, Pf14580	6627	ENSG00000131876.16	SNRPA1	15	Spliceosome	mRNA Processing	Gene and protein expression by JAK-STAT signaling after Interleukin-12 stimulation; Interleukin-12 family signaling; mRNA Splicing - Major Pathway	11	High	1
FALSE	High	Master Protein	P42167	Lamina-associated polypeptide 2, isoforms beta/gamma OS=Homo sapiens OX=9606 GN=TMPO PE=1 SV=2	0	96.741	33	11	11	15	2	454	50.6	9.38	54.23	11	regulation of biological process	chromosome;cytoplasm;membrane;nucleus	DNA binding;protein binding	Pf03020, Pf08198	7112	ENSG00000120802.13	TMPO	12			Depolymerisation of the Nuclear Lamina; Initiation of Nuclear Envelope Reformation; Clearance of Nuclear Envelope Membranes from Chromatin	11	High	1	Met-loss [N-Term]
FALSE	High	Master Protein	Q9UN86	Ras GTPase-activating protein-binding protein 2 OS=Homo sapiens OX=9606 GN=G3BP2 PE=1 SV=2	0	96.719	31	11	12	18	10	482	54.1	5.55	53.02	11	cell organization and biogenesis;regulation of biological process;response to stimulus;transport	cytoplasm;cytosol	protein binding;RNA binding;structural molecule activity	Pf00076, Pf02136, Pf14259	9908	ENSG00000138757.14	G3BP2	4				0	High	1
FALSE	High	Master Protein	O43390	Heterogeneous nuclear ribonucleoprotein R OS=Homo sapiens OX=9606 GN=HNRNPR PE=1 SV=1	0	96.694	29	14	15	24	11	633	70.9	8.13	51.88	14	metabolic process;regulation of biological process	cytoplasm;endoplasmic reticulum;nucleus;spliceosomal complex	protein binding;RNA binding	Pf00076, Pf13893, Pf14259	10236	ENSG00000282958.1; ENSG00000125944.18	HNRNPR	1; CHR_HSCHR1_4_CTG3		mRNA Processing	mRNA Splicing - Major Pathway	5	High	1
FALSE	High	Master Protein	Q6P1J9	Parafibromin OS=Homo sapiens OX=9606 GN=CDC73 PE=1 SV=1	0	96.404	39	17	17	19	17	531	60.5	9.61	51.73	17	cell organization and biogenesis;metabolic process;regulation of biological process;response to stimulus	cytosol;nucleus	protein binding	Pf05179	79577	ENSG00000134371.10	CDC73	1		Endoderm Differentiation	Hedgehog 'on' state; E3 ubiquitin ligases ubiquitinate target proteins; Formation of RNA Pol II elongation complex ; Formation of the beta-catenin:TCF transactivating complex; RNA Polymerase II Pre-transcription Events	16	High	1	Met-loss+Acetyl [N-Term]
FALSE	High	Master Protein	P61088	Ubiquitin-conjugating enzyme E2 N OS=Homo sapiens OX=9606 GN=UBE2N PE=1 SV=1	0	96.273	62	7	8	20	7	152	17.1	6.57	70.86	7	cell organization and biogenesis;metabolic process;regulation of biological process;response to stimulus;transport	cytoplasm;cytosol;nucleus	catalytic activity;nucleotide binding;protein binding;RNA binding	Pf00179, Pf05743, Pf05773	7334	ENSG00000177889.9	UBE2N	12	Ubiquitin mediated proteolysis	IL-1 signaling pathway; Interleukin-1 Induced Activation of NF-kappa-B; Simplified Depiction of MYD88 Distinct Input-Output Pathway	IRAK1 recruits IKK complex upon TLR7/8 or 9 stimulation; ISG15 antiviral mechanism; Downstream TCR signaling; NOD1/2 Signaling Pathway; TICAM1, RIP1-mediated IKK complex recruitment ; Nonhomologous End-Joining (NHEJ); TAK1 activates NFkB by phosphorylation and activation of IKKs complex; Antigen processing: Ubiquitination & Proteasome degradation; Activated TLR4 signalling; Interleukin-1 family s…	69	High	1
FALSE	High	Master Protein	Q9NY93	Probable ATP-dependent RNA helicase DDX56 OS=Homo sapiens OX=9606 GN=DDX56 PE=1 SV=1	0	95.61	29	12	12	15	12	547	61.6	9.26	44.15	12	metabolic process;regulation of biological process	cytoplasm;membrane;nucleus	catalytic activity;DNA binding;nucleotide binding;RNA binding	Pf00270, Pf00271, Pf04851	54606	ENSG00000136271.10	DDX56	7				0	High	1	Acetyl [N-Term]
FALSE	High	Master Protein	Q5TFE4	5'-nucleotidase domain-containing protein 1 OS=Homo sapiens OX=9606 GN=NT5DC1 PE=1 SV=1	0	95.433	30	9	10	17	9	455	51.8	6.35	50.94	9	metabolic process		catalytic activity;metal ion binding;receptor activity;signal transducer activity	Pf05761	221294	ENSG00000178425.13	NT5DC1	6				0	High	1
FALSE	High	Master Protein	Q96JJ3	Engulfment and cell motility protein 2 OS=Homo sapiens OX=9606 GN=ELMO2 PE=1 SV=2	0	95.361	27	14	14	16	14	720	82.6	5.9	43.82	14	cell death;cell organization and biogenesis;cellular component movement;regulation of biological process;response to stimulus;transport	cytoplasm;cytosol;membrane	protein binding	Pf04727, Pf11841	63916	ENSG00000062598.17	ELMO2	20	Bacterial invasion of epithelial cells; Shigellosis		PTK6 Regulates RHO GTPases, RAS GTPase and MAP kinases; Regulation of actin dynamics for phagocytic cup formation; VEGFA-VEGFR2 Pathway	13	High	1
FALSE	High	Master Protein	O43747	AP-1 complex subunit gamma-1 OS=Homo sapiens OX=9606 GN=AP1G1 PE=1 SV=5	0	95.279	22	16	17	21	16	822	91.3	6.8	59.58	16	cell organization and biogenesis;regulation of biological process;transport	cytoplasm;cytosol;endosome;Golgi;membrane	protein binding;transporter activity	Pf01602, Pf02883	164	ENSG00000166747.12	AP1G1	16	Lysosome		Nef mediated downregulation of MHC class I complex cell surface expression; MHC class II antigen presentation; Golgi Associated Vesicle Biogenesis; Lysosome Vesicle Biogenesis	17	High	1
FALSE	High	Master Protein	P48556	26S proteasome non-ATPase regulatory subunit 8 OS=Homo sapiens OX=9606 GN=PSMD8 PE=1 SV=2	0	95.248	37	12	13	19	12	350	39.6	9.7	53.59	12	cell organization and biogenesis;metabolic process;regulation of biological process;response to stimulus;transport	cytosol;nucleus;proteasome	catalytic activity	Pf03399, Pf10075	5714	ENSG00000099341.11	PSMD8	19	Epstein-Barr virus infection; Proteasome	Proteasome Degradation; Parkin-Ubiquitin Proteasomal System pathway	Regulation of RAS by GAPs; CDT1 association with the CDC6:ORC:origin complex; Downstream TCR signaling; UCH proteinases; NIK-->noncanonical NF-kB signaling; Hh mutants that don't undergo autocatalytic processing are degraded by ERAD; SCF-beta-TrCP mediated degradation of Emi1; Cross-presentation of soluble exogenous antigens (endosomes); Separation of Sister Chromatids; Vpu mediated degradation o…	152	High	1
FALSE	High	Master Protein	O94925	Glutaminase kidney isoform, mitochondrial OS=Homo sapiens OX=9606 GN=GLS PE=1 SV=1	0	95.031	26	11	11	17	11	669	73.4	7.77	50.19	11	cell communication;cell organization and biogenesis;metabolic process;regulation of biological process;response to stimulus;transport	cytoplasm;cytosol;mitochondrion;organelle lumen	catalytic activity;protein binding	Pf04960, Pf12796	2744	ENSG00000115419.12	GLS	2	Arginine biosynthesis; Glutamatergic synapse; Central carbon metabolism in cancer; MicroRNAs in cancer; Proximal tubule bicarbonate reclamation; Alanine, aspartate and glutamate metabolism; GABAergic synapse; Metabolic pathways; D-Glutamine and D-glutamate metabolism	Amino Acid metabolism	Amino acid synthesis and interconversion (transamination); TP53 Regulates Metabolic Genes; Glutamate Neurotransmitter Release Cycle	22	High	1
FALSE	High	Master Protein	Q9UNF0	Protein kinase C and casein kinase substrate in neurons protein 2 OS=Homo sapiens OX=9606 GN=PACSIN2 PE=1 SV=2	0	94.738	39	13	13	22	13	486	55.7	5.2	72.7	13	cell organization and biogenesis;regulation of biological process;transport	cytoplasm;cytoskeleton;cytosol;endosome;membrane	protein binding;transporter activity	Pf00018, Pf00611, Pf07653, Pf14604	11252	ENSG00000100266.18	PACSIN2	22			Clathrin-mediated endocytosis	3	High	1
FALSE	High	Master Protein	Q9UQ13	Leucine-rich repeat protein SHOC-2 OS=Homo sapiens OX=9606 GN=SHOC2 PE=1 SV=2	0	94.666	21	13	13	26	13	582	64.8	8.46	86.84	13	regulation of biological process;response to stimulus	cytoplasm;cytosol;membrane;nucleus	enzyme regulator activity;protein binding	Pf12799, Pf13855	8036	ENSG00000108061.11	SHOC2	10	Ras signaling pathway			1	High	1
FALSE	High	Master Protein	P78318	Immunoglobulin-binding protein 1 OS=Homo sapiens OX=9606 GN=IGBP1 PE=1 SV=1	0	94.648	41	11	12	19	11	339	39.2	5.38	53.96	11	regulation of biological process;response to stimulus	cytoplasm;cytosol	enzyme regulator activity;protein binding	Pf04177	3476	ENSG00000089289.15	IGBP1	X				0	High	1	Met-loss+Acetyl [N-Term]
FALSE	High	Master Protein	Q7Z4Q2	HEAT repeat-containing protein 3 OS=Homo sapiens OX=9606 GN=HEATR3 PE=1 SV=2	0	94.552	23	13	14	20	13	680	74.5	5.11	56.54	13	transport		protein binding	Pf13513	55027	ENSG00000155393.12	HEATR3	16				0	High	1
FALSE	High	Master Protein	P63208	S-phase kinase-associated protein 1 OS=Homo sapiens OX=9606 GN=SKP1 PE=1 SV=2	0	94.357	34	5	7	14	5	163	18.6	4.54	48.46	5	cell organization and biogenesis;cellular homeostasis;metabolic process;regulation of biological process;response to stimulus	cytoplasm;cytosol;nucleus	catalytic activity;protein binding	Pf01466, Pf03931	6500	ENSG00000113558.18	SKP1	5	TGF-beta signaling pathway; Ubiquitin mediated proteolysis; Protein processing in endoplasmic reticulum; Wnt signaling pathway; Oocyte meiosis; Circadian rhythm; Herpes simplex infection; Cell cycle	TNF alpha Signaling Pathway; TGF-beta Signaling Pathway; Notch Signaling Pathway	FBXL7 down-regulates AURKA during mitotic entry and in early mitosis; NOTCH1 Intracellular Domain Regulates Transcription; Downstream TCR signaling; Regulation of PLK1 Activity at G2/M Transition; NIK-->noncanonical NF-kB signaling; Constitutive Signaling by NOTCH1 HD+PEST Domain Mutants; MAP3K8 (TPL2)-dependent MAPK1/3 activation; Antigen processing: Ubiquitination & Proteasome degradation; Iron…	105	High	1
FALSE	High	Master Protein	P62424	60S ribosomal protein L7a OS=Homo sapiens OX=9606 GN=RPL7A PE=1 SV=2	0	94.333	27	11	11	26	11	266	30	10.61	85.97	11	cell organization and biogenesis;metabolic process;transport	cytoplasm;cytosol;membrane;nucleus;ribosome	protein binding;RNA binding;structural molecule activity	Pf01248	6130	ENSG00000280858.2; ENSG00000148303.16	RPL7A	9; CHR_HG2030_PATCH	Ribosome	Cytoplasmic Ribosomal Proteins	Peptide chain elongation; Eukaryotic Translation Termination; Viral mRNA Translation; L13a-mediated translational silencing of Ceruloplasmin expression; Nonsense Mediated Decay (NMD) independent of the Exon Junction Complex (EJC); Selenocysteine synthesis; Nonsense Mediated Decay (NMD) enhanced by the Exon Junction Complex (EJC); GTP hydrolysis and joining of the 60S ribosomal subunit; Major path…	34	High	1
FALSE	High	Master Protein	P49005	DNA polymerase delta subunit 2 OS=Homo sapiens OX=9606 GN=POLD2 PE=1 SV=1	0	94.314	31	12	13	27	12	469	51.3	5.58	81.05	12	cell organization and biogenesis;cellular homeostasis;metabolic process;response to stimulus	nucleus	catalytic activity;DNA binding;protein binding	Pf04042	5425	ENSG00000106628.10	POLD2	7	Homologous recombination; DNA replication; Purine metabolism; Mismatch repair; Base excision repair; HTLV-I infection; Nucleotide excision repair; Metabolic pathways; Pyrimidine metabolism	Homologous recombination; DNA Replication	Mismatch repair (MMR) directed by MSH2:MSH3 (MutSbeta); Mismatch repair (MMR) directed by MSH2:MSH6 (MutSalpha); Gap-filling DNA repair synthesis and ligation in TC-NER; HDR through Homologous Recombination (HRR); Gap-filling DNA repair synthesis and ligation in GG-NER; Dual Incision in GG-NER; Polymerase switching; Termination of translesion DNA synthesis; Recognition of DNA damage by PCNA-conta…	52	High	1	Acetyl [N-Term]
FALSE	High	Master Protein	Q8IU81	Interferon regulatory factor 2-binding protein 1 OS=Homo sapiens OX=9606 GN=IRF2BP1 PE=1 SV=1	0	94.001	24	8	8	12	8	584	61.6	8.18	45.78	8	metabolic process;regulation of biological process	nucleus	catalytic activity;metal ion binding;protein binding	Pf00097, Pf11261	26145	ENSG00000170604.4	IRF2BP1	19				0	High	1
FALSE	High	Master Protein	P45880	Voltage-dependent anion-selective channel protein 2 OS=Homo sapiens OX=9606 GN=VDAC2 PE=1 SV=2	0	93.806	40	9	9	24	9	294	31.5	7.56	73.94	9	regulation of biological process;transport	membrane;mitochondrion;nucleus	nucleotide binding;protein binding;transporter activity	Pf01459	7417	ENSG00000165637.13	VDAC2	10	NOD-like receptor signaling pathway; cGMP-PKG signaling pathway; Huntington's disease; HTLV-I infection; Parkinson's disease; Calcium signaling pathway		Mitochondrial calcium ion transport; Ub-specific processing proteases	12	High	1	Met-loss+Acetyl [N-Term]
FALSE	High	Master Protein	A6NNZ2	Tubulin beta 8B OS=Homo sapiens OX=9606 GN=TUBB8B PE=1 SV=1	0	93.632	24	10	14	88	1	444	49.5	4.86	268.43	10	cell organization and biogenesis	cytoplasm;cytoskeleton	catalytic activity;nucleotide binding;structural molecule activity	Pf00091, Pf03953, Pf10644							COPI-independent Golgi-to-ER retrograde traffic; COPI-dependent Golgi-to-ER retrograde traffic; Carboxyterminal post-translational modifications of tubulin; Cilium Assembly; Recruitment of NuMA to mitotic centrosomes; Translocation of GLUT4 to the plasma membrane; Microtubule-dependent trafficking of connexons from Golgi to the plasma membrane; Separation of Sister Chromatids; COPI-mediated anter…	51	High	1
FALSE	High	Master Protein	P08708	40S ribosomal protein S17 OS=Homo sapiens OX=9606 GN=RPS17 PE=1 SV=2	0	93.472	41	4	6	14	4	135	15.5	9.85	51.01	4	cell organization and biogenesis;metabolic process;transport	cytosol;membrane;ribosome	RNA binding;structural molecule activity	Pf00833	6218	ENSG00000278229.2; ENSG00000182774.10	RPS17; RPS17L	15; CHR_HSCHR15_5_CTG8	Ribosome	Cytoplasmic Ribosomal Proteins	Peptide chain elongation; Eukaryotic Translation Termination; Viral mRNA Translation; Formation of the ternary complex, and subsequently, the 43S complex; L13a-mediated translational silencing of Ceruloplasmin expression; Selenocysteine synthesis; Nonsense Mediated Decay (NMD) independent of the Exon Junction Complex (EJC); Nonsense Mediated Decay (NMD) enhanced by the Exon Junction Complex (EJC)…	38	High	1
FALSE	High	Master Protein	P15170	Eukaryotic peptide chain release factor GTP-binding subunit ERF3A OS=Homo sapiens OX=9606 GN=GSPT1 PE=1 SV=1	0	93.147	35	15	16	31	7	499	55.7	5.62	64.82	15	cell organization and biogenesis;metabolic process	cytosol	catalytic activity;nucleotide binding;protein binding;RNA binding	Pf00009, Pf03143, Pf03144	2935	ENSG00000103342.12	GSPT1	16	mRNA surveillance pathway		Regulation of expression of SLITs and ROBOs; Nonsense Mediated Decay (NMD) independent of the Exon Junction Complex (EJC); Eukaryotic Translation Termination; Nonsense Mediated Decay (NMD) enhanced by the Exon Junction Complex (EJC)	12	High	1
FALSE	High	Master Protein	P08754	Guanine nucleotide-binding protein G(i) subunit alpha OS=Homo sapiens OX=9606 GN=GNAI3 PE=1 SV=3	0	93.098	36	10	11	28	6	354	40.5	5.69	78.43	10	cell division;cell organization and biogenesis;metabolic process;regulation of biological process;response to stimulus;transport	cytoplasm;cytoskeleton;Golgi;membrane;nucleus	catalytic activity;metal ion binding;nucleotide binding;protein binding;signal transducer activity	Pf00025, Pf00503	2773	ENSG00000065135.10	GNAI3	1	Dopaminergic synapse; Chagas disease (American trypanosomiasis); Serotonergic synapse; Tight junction; Glutamatergic synapse; cGMP-PKG signaling pathway; Renin secretion; Rap1 signaling pathway; Progesterone-mediated oocyte maturation; Oxytocin signaling pathway; Circadian entrainment; Morphine addiction; Pathways in cancer; Gap junction; Adrenergic signaling in cardiomyocytes; Pertussis; Toxopla…	Human Thyroid Stimulating Hormone (TSH) signaling pathway; Signal Transduction of S1P Receptor; G Protein Signaling Pathways; Chemokine signaling pathway; Calcium Regulation in the Cardiac Cell	G alpha (z) signalling events; Cooperation of PDCL (PhLP1) and TRiC/CCT in G-protein beta folding; G alpha (s) signalling events; PLC beta mediated events; ADP signalling through P2Y purinoceptor 12; Adenylate cyclase inhibitory pathway; G-protein activation	65	High	1
[truncated: 2,896 more rows]
